# Supplementary material for: Mapping Hydrophobicity on the Protein Molecular Surface at Atom-Level Resolution
Source: PLoS One. 2014 Dec 2;9(12):e114042. doi: 10.1371/journal.pone.0114042 (PMC4252106; doi:10.1371/journal.pone.0114042)
Supplement: File S1 — Construction of various sets of atom types, from M = 8 to M = 13. (XLSX) [file pone.0114042.s001.xlsx]

## Sheet: read me
Notes and explanations
1	The following sheets present the proposed assignment for the atom types, from 8 to 13 atom types
2	Each sheet comprises
	a description of atom types, background colour light blue
	two atom types matrices, [nij], background colour yellow
		one large matrix, comprising neutral and charged amino acids
		one smaller matrix comprising only one amino acid type
	a column with matrices representing the assignment of atoms vs
		amino acid
		atom number in the AA structure
		atom (element)
		atom name cf. force field
		atom name cf. PDB code
		atom name cf. this work
		charges, calculated as described in the paper

## Sheet: AA M=8
ATOM TYPES			ATOM TYPE MATRIX													Atom types
Type no	Symbol	Type	AA no	Symbol	Cl	Cr	Cx	N	O	S	Np	On		Amino acid	Atom no	Force field	PDB	This work	Atom charge
1	Cl	C aliphatic	1	ALA	1		2	1	1					ALA	1	N	N	N	-0.4157
2	Cr	C aromatic	2	GLY			2	1	1						3	CA	CT	Cx	0.0337
3	Cx	C to heteroatom	3	SER			3	1	2						5	C	C	Cx	0.5973
4	N	N uncharged	4	THR	1		3	1	2						6	O	O	O	-0.5679
5	O	O uncharged	5	LEU	4		2	1	1						7	CB	CT	Cl	-0.1825
6	S	S	6	ILE	4		2	1	1
7	Np	N charged	7	VAL	3		2	1	1
8	On	O charged	8	ASN	1		3	2	2					GLY	1	N	N	N	-0.4157
			9	GLN	2		3	2	2						3	CA	CT	Cx	-0.0252
			10	ARG	2		4	4	1						6	C	C	Cx	0.5973
			11	ARG+	2		4	2	1		2				7	O	O	O	-0.5679
			12	HIS0	1		5	3	1
			13	HIS+	1		5	1	1		2
			14	TRP	1	6	4	2	1					SER	1	N	N	N	-0.4157
			15	PHE	1	6	2	1	1						3	CA	CT	Cx	-0.0249
			16	TYR	1	5	3	1	2						5	C	C	Cx	0.5973
			17	GLU-	2		3	1	1			2			6	O	O	O	-0.5679
			18	GLU0	2		3	1	3						7	CB	CT	Cx	0.2117
			19	ASP-	1		3	1	1			2			10	OG	OH	O	-0.6546
			20	ASP0	1		3	1	3
			21	LYS+	3		3	1	1		1
			22	PRO	2		3	1	1					THR	1	N	N	N	-0.4157
			23	CYS			3	1	1	1					3	CA	CT	Cx	-0.0389
			24	MET	1		4	1	1	1					5	C	C	Cx	0.5973
															6	O	O	O	-0.5679
			AA no	Symbol	Cl	Cr	Cx	N	O	S	Np	On			7	CB	CT	Cx	0.3654
			1	ALA	1		2	1	1						9	OG1	OH	O	-0.6761
			2	GLY			2	1	1						11	CG2	CT	Cl	-0.2438
			3	SER			3	1	2
			4	THR	1		3	1	2
			5	LEU	4		2	1	1					LEU	1	N	N	N	-0.4157
			6	ILE	4		2	1	1						3	CA	CT	Cx	-0.0518
			7	VAL	3		2	1	1						5	C	C	Cx	0.5973
			8	ASN	1		3	2	2						6	O	O	O	-0.5679
			9	GLN	2		3	2	2						7	CB	CT	Cl	-0.1102
			10	ARG+	2		4	2	1		2				10	CG	CT	Cl	0.3531
			11	HIS+	1		5	1	1		2				12	CD1	CT	Cl	-0.4121
			12	TRP	1	6	4	2	1						16	CD2	CT	Cl	-0.4121
			13	PHE	1	6	2	1	1
			14	TYR	1	5	3	1	2
			15	GLU-	2		3	1	1			2		ILE	1	N	N	N	-0.4157
			16	ASP-	1		3	1	1			2			3	CA	CT	Cx	-0.0597
			17	LYS+	3		3	1	1		1				5	C	C	Cx	0.5973
			18	PRO	2		3	1	1						6	O	O	O	-0.5679
			19	CYS			3	1	1	1					7	CB	CT	Cl	0.1303
			20	MET	1		4	1	1	1					9	CG1	CT	Cl	-0.043
															12	CG2	CT	Cl	-0.3204
															16	CD1	CT	Cl	-0.066
														VAL	1	N	N	N	-0.4157
															3	CA	CT	Cx	-0.0875
															5	C	C	Cx	0.5973
															6	O	O	O	-0.5679
															7	CB	CT	Cl	0.2985
															9	CG1	CT	Cl	-0.3192
															13	CG2	CT	Cl	-0.3192
														ASN	1	N	N	N	-0.4157
															3	CA	CT	Cx	0.0143
															5	C	C	Cx	0.5973
															6	O	O	O	-0.5679
															7	CB	CT	Cl	-0.2041
															10	CG	C	Cx	0.713
															11	OD1	O	O	-0.5931
															12	ND2	N	N	-0.9191
														GLN	1	N	N	N	-0.4157
															3	CA	CT	Cx	-0.0031
															5	C	C	Cx	0.5973
															6	O	O	O	-0.5679
															7	CB	CT	Cl	-0.0036
															10	CG	CT	Cl	-0.0645
															13	CD	C	Cx	0.6951
															14	OE1	O	O	-0.6086
															15	NE2	N	N	-0.9407
														ARG+	1	N	N	N	-0.3479
															3	CA	CT	Cx	-0.2637
															5	C	C	Cx	0.7341
															6	O	O	O	-0.5894
															7	CB	CT	Cl	-0.0007
															10	CG	CT	Cl	0.039
															13	CD	CT	Cx	0.0486
															16	NE	N2	N	-0.5295
															18	CZ	CA	Cx	0.8076
															19	NH1	N2	Np	-0.8627
															22	NH2	N2	Np	-0.8627
														HIS+	1	N	N	N	-0.3479
															3	CA	CT	Cx	-0.1354
															5	C	C	Cx	0.7341
															6	O	O	O	-0.5894
															7	CB	CT	Cl	-0.0414
															10	CG	CC	Cx	-0.0012
															11	ND1	NA	Np	-0.1513
															13	CD2	CW	Cx	-0.1141
															15	CE1	CR	Cx	-0.017
															17	NE2	NA	Np	-0.1718
														TRP	1	N	N	N	-0.4157
															3	CA	CT	Cx	-0.0275
															5	C	C	Cx	0.5973
															6	O	O	O	-0.5679
															7	CB	CT	Cl	-0.005
															10	CG	C*	Cr	-0.1415
															11	CD1	CW	Cx	-0.1638
															13	CD2	CB	Cr	0.1243
															14	NE1	NA	N	-0.3418
															16	CE2	CN	Cx	0.138
															17	CE3	CA	Cr	-0.2387
															19	CZ2	CA	Cr	-0.2601
															21	CZ3	CA	Cr	-0.1972
															23	CH2	CA	Cr	-0.1134
														PHE	1	N	N	N	-0.4157
															3	CA	CT	Cx	-0.0024
															5	C	C	Cx	0.5973
															6	O	O	O	-0.5679
															7	CB	CT	Cl	-0.0343
															10	CG	CA	Cr	0.0118
															11	CD1	CA	Cr	-0.1256
															13	CD2	CA	Cr	-0.1256
															15	CE1	CA	Cr	-0.1704
															17	CE2	CA	Cr	-0.1704
															19	CZ	CA	Cr	-0.1072
														TYR	1	N	N	N	-0.4157
															3	CA	CT	Cx	-0.0014
															5	C	C	Cx	0.5973
															6	O	O	O	-0.5679
															7	CB	CT	Cl	-0.0152
															10	CG	CA	Cr	-0.0011
															11	CD1	CA	Cr	-0.1906
															13	CD2	CA	Cr	-0.1906
															15	CE1	CA	Cr	-0.2341
															17	CE2	CA	Cr	-0.2341
															19	CZ	C	Cx	0.3226
															20	OH	OH	O	-0.5579
														GLU-	1	N	N	N	-0.5163
															3	CA	CT	Cx	0.0397
															5	C	C	Cx	0.5366
															6	O	O	O	-0.5819
															7	CB	CT	Cl	0.056
															10	CG	CT	Cl	0.0136
															13	CD	C	Cx	0.8054
															14	OE1	O2	On	-0.8188
															15	OE2	O2	On	-0.8188
														ASP-	1	N	N	N	-0.5163
															3	CA	CT	Cx	0.0381
															5	C	C	Cx	0.5366
															6	O	O	O	-0.5819
															7	CB	CT	Cl	-0.0303
															10	CG	C	Cx	0.7994
															11	OD1	O2	On	-0.8014
															12	OD2	O2	On	-0.8014
														LYS+	1	N	N	N	-0.3479
															3	CA	CT	Cx	-0.24
															5	C	C	Cx	0.7341
															6	O	O	O	-0.5894
															7	CB	CT	Cl	-0.0094
															10	CG	CT	Cl	0.0187
															13	CD	CT	Cl	-0.0479
															16	CE	CT	Cx	-0.0143
															19	NZ	N3	Np	-0.3854
														PRO	1	N	N	N	-0.2548
															2	CA	CT	Cx	-0.0266
															4	C	C	Cx	0.5896
															5	O	O	O	-0.5748
															6	CB	CT	Cl	-0.007
															9	CG	CT	Cl	0.0189
															12	CD	CT	Cx	0.0192
														CYS	1	N	N	N	-0.4157
															3	CA	CT	Cx	0.0213
															5	C	C	Cx	0.5973
															6	O	O	O	-0.5679
															7	CB	CT	Cx	-0.1231
															10	SG	SH	S	-0.3119
														MET	1	N	N	N	-0.4157
															3	CA	CT	Cx	-0.0237
															5	C	C	Cx	0.5973
															6	O	O	O	-0.5679
															7	CB	CT	Cl	0.0342
															10	CG	CT	Cx	0.0018
															13	SD	S	S	-0.2737
															16	CE	CT	Cx	-0.0536
														ARG0	1	N	N	N	-0.3479
															3	CA	CT	Cx	-0.2637
															5	C	C	Cx	0.7341
															6	O	O	O	-0.5894
															7	CB	CT	Cl	-0.0007
															10	CG	CT	Cl	0.039
															13	CD	CT	Cx	0.0486
															16	NE	N2	N	-0.5295
															18	CZ	CA	Cx	0.8076
															19	NH1	N2	N	-0.8627
															22	NH2	N2	N	-0.8627
														HIS0	1	N	N	N	-0.3479
															3	CA	CT	Cx	-0.1354
															5	C	C	Cx	0.7341
															6	O	O	O	-0.5894
															7	CB	CT	Cl	-0.0414
															10	CG	CC	Cx	-0.0012
															11	ND1	NA	N	-0.1513
															13	CD2	CW	Cx	-0.1141
															15	CE1	CR	Cx	-0.017
															17	NE2	NA	N	-0.1718
														GLU0	1	N	N	N	-0.5163
															3	CA	CT	Cx	0.0397
															5	C	C	Cx	0.5366
															6	O	O	O	-0.5819
															7	CB	CT	Cl	0.056
															10	CG	CT	Cl	0.0136
															13	CD	C	Cx	0.8054
															14	OE1	O2	O	-0.8188
															15	OE2	O2	O	-0.8188
														ASP0	1	N	N	N	-0.5163
															3	CA	CT	Cx	0.0381
															5	C	C	Cx	0.5366
															6	O	O	O	-0.5819
															7	CB	CT	Cl	-0.0303
															10	CG	C	Cx	0.7994
															11	OD1	O2	O	-0.8014
															12	OD2	O2	O	-0.8014
														LYS0	1	N	N	N	-0.3479
															3	CA	CT	Cx	-0.24
															5	C	C	Cx	0.7341
															6	O	O	O	-0.5894
															7	CB	CT	Cl	-0.0094
															10	CG	CT	Cl	0.0187
															13	CD	CT	Cl	-0.0479
															16	CE	CT	Cx	-0.0143
															19	NZ	N3	N	-0.3854

## Sheet: AA M=9
ATOM TYPES			ATOM TYPE MATRIX														Atom types
Type no	Symbol	Type	AA no	Symbol	Cl	Cr	Cx	N	O	S	Np	On	Nl		Amino acid	Atom no	Force field	PDB	This work	Atom charge
1	Cl	C aliphatic	1	ALA	1		2	1	1						ALA	1	N	N	N	-0.4157
2	Cr	C aromatic	2	GLY			2	1	1							3	CA	CT	Cx	0.0337
3	Cx	C to heteroatom	3	SER			3	1	2							5	C	C	Cx	0.5973
4	N	N uncharged	4	THR	1		3	1	2							6	O	O	O	-0.5679
5	O	O uncharged	5	LEU	4		2	1	1							7	CB	CT	Cl	-0.1825
6	S	S	6	ILE	4		2	1	1
7	Np	N charged	7	VAL	3		2	1	1
8	On	O charged	8	ASN	1		3	2	2						GLY	1	N	N	N	-0.4157
9	NI	N in lysine	9	GLN	2		3	2	2							3	CA	CT	Cx	-0.0252
			10	ARG+	2		4	2	1		2					6	C	C	Cx	0.5973
			11	HIS0	1		5	3	1							7	O	O	O	-0.5679
			12	HIS+	1		5	1	1		2
			13	TRP	1	6	4	2	1
			14	PHE	1	6	2	1	1						SER	1	N	N	N	-0.4157
			15	TYR	1	5	3	1	2							3	CA	CT	Cx	-0.0249
			16	GLU-	2		3	1	1			2				5	C	C	Cx	0.5973
			17	GLU0	2		3	1	3							6	O	O	O	-0.5679
			18	ASP-	1		3	1	1			2				7	CB	CT	Cx	0.2117
			19	ASP0	1		3	1	3							10	OG	OH	O	-0.6546
			20	LYS+	3		3	1	1				1
			21	PRO	2		3	1	1
			22	CYS			3	1	1	1					THR	1	N	N	N	-0.4157
			23	MET	1		4	1	1	1						3	CA	CT	Cx	-0.0389
																5	C	C	Cx	0.5973
			AA no	Symbol	Cl	Cr	Cx	N	O	S	Np	On	Nl			6	O	O	O	-0.5679
			1	ALA	1		2	1	1							7	CB	CT	Cx	0.3654
			2	GLY			2	1	1							9	OG1	OH	O	-0.6761
			3	SER			3	1	2							11	CG2	CT	Cl	-0.2438
			4	THR	1		3	1	2
			5	LEU	4		2	1	1
			6	ILE	4		2	1	1						LEU	1	N	N	N	-0.4157
			7	VAL	3		2	1	1							3	CA	CT	Cx	-0.0518
			8	ASN	1		3	2	2							5	C	C	Cx	0.5973
			9	GLN	2		3	2	2							6	O	O	O	-0.5679
			10	ARG+	2		4	2	1		2					7	CB	CT	Cl	-0.1102
			11	HIS+	1		5	1	1		2					10	CG	CT	Cl	0.3531
			12	TRP	1	6	4	2	1							12	CD1	CT	Cl	-0.4121
			13	PHE	1	6	2	1	1							16	CD2	CT	Cl	-0.4121
			14	TYR	1	5	3	1	2
			15	GLU-	2		3	1	1			2
			16	ASP-	1		3	1	1			2			ILE	1	N	N	N	-0.4157
			17	LYS+	3		3	1	1		1		1			3	CA	CT	Cx	-0.0597
			18	PRO	2		3	1	1							5	C	C	Cx	0.5973
			19	CYS			3	1	1	1						6	O	O	O	-0.5679
			20	MET	1		4	1	1	1						7	CB	CT	Cl	0.1303
																9	CG1	CT	Cl	-0.043
																12	CG2	CT	Cl	-0.3204
																16	CD1	CT	Cl	-0.066
															VAL	1	N	N	N	-0.4157
																3	CA	CT	Cx	-0.0875
																5	C	C	Cx	0.5973
																6	O	O	O	-0.5679
																7	CB	CT	Cl	0.2985
																9	CG1	CT	Cl	-0.3192
																13	CG2	CT	Cl	-0.3192
															ASN	1	N	N	N	-0.4157
																3	CA	CT	Cx	0.0143
																5	C	C	Cx	0.5973
																6	O	O	O	-0.5679
																7	CB	CT	Cl	-0.2041
																10	CG	C	Cx	0.713
																11	OD1	O	O	-0.5931
																12	ND2	N	N	-0.9191
															GLN	1	N	N	N	-0.4157
																3	CA	CT	Cx	-0.0031
																5	C	C	Cx	0.5973
																6	O	O	O	-0.5679
																7	CB	CT	Cl	-0.0036
																10	CG	CT	Cl	-0.0645
																13	CD	C	Cx	0.6951
																14	OE1	O	O	-0.6086
																15	NE2	N	N	-0.9407
															ARG+	1	N	N	N	-0.3479
																3	CA	CT	Cx	-0.2637
																5	C	C	Cx	0.7341
																6	O	O	O	-0.5894
																7	CB	CT	Cl	-0.0007
																10	CG	CT	Cl	0.039
																13	CD	CT	Cx	0.0486
																16	NE	N2	N	-0.5295
																18	CZ	CA	Cx	0.8076
																19	NH1	N2	Np	-0.8627
																22	NH2	N2	Np	-0.8627
															HIS+	1	N	N	N	-0.3479
																3	CA	CT	Cx	-0.1354
																5	C	C	Cx	0.7341
																6	O	O	O	-0.5894
																7	CB	CT	Cl	-0.0414
																10	CG	CC	Cx	-0.0012
																11	ND1	NA	Np	-0.1513
																13	CD2	CW	Cx	-0.1141
																15	CE1	CR	Cx	-0.017
																17	NE2	NA	Np	-0.1718
															TRP	1	N	N	N	-0.4157
																3	CA	CT	Cx	-0.0275
																5	C	C	Cx	0.5973
																6	O	O	O	-0.5679
																7	CB	CT	Cl	-0.005
																10	CG	C*	Cr	-0.1415
																11	CD1	CW	Cx	-0.1638
																13	CD2	CB	Cr	0.1243
																14	NE1	NA	N	-0.3418
																16	CE2	CN	Cx	0.138
																17	CE3	CA	Cr	-0.2387
																19	CZ2	CA	Cr	-0.2601
																21	CZ3	CA	Cr	-0.1972
																23	CH2	CA	Cr	-0.1134
															PHE	1	N	N	N	-0.4157
																3	CA	CT	Cx	-0.0024
																5	C	C	Cx	0.5973
																6	O	O	O	-0.5679
																7	CB	CT	Cl	-0.0343
																10	CG	CA	Cr	0.0118
																11	CD1	CA	Cr	-0.1256
																13	CD2	CA	Cr	-0.1256
																15	CE1	CA	Cr	-0.1704
																17	CE2	CA	Cr	-0.1704
																19	CZ	CA	Cr	-0.1072
															TYR	1	N	N	N	-0.4157
																3	CA	CT	Cx	-0.0014
																5	C	C	Cx	0.5973
																6	O	O	O	-0.5679
																7	CB	CT	Cl	-0.0152
																10	CG	CA	Cr	-0.0011
																11	CD1	CA	Cr	-0.1906
																13	CD2	CA	Cr	-0.1906
																15	CE1	CA	Cr	-0.2341
																17	CE2	CA	Cr	-0.2341
																19	CZ	C	Cx	0.3226
																20	OH	OH	O	-0.5579
															GLU-	1	N	N	N	-0.5163
																3	CA	CT	Cx	0.0397
																5	C	C	Cx	0.5366
																6	O	O	O	-0.5819
																7	CB	CT	Cl	0.056
																10	CG	CT	Cl	0.0136
																13	CD	C	Cx	0.8054
																14	OE1	O2	On	-0.8188
																15	OE2	O2	On	-0.8188
															ASP-	1	N	N	N	-0.5163
																3	CA	CT	Cx	0.0381
																5	C	C	Cx	0.5366
																6	O	O	O	-0.5819
																7	CB	CT	Cl	-0.0303
																10	CG	C	Cx	0.7994
																11	OD1	O2	On	-0.8014
																12	OD2	O2	On	-0.8014
															LYS+	1	N	N	N	-0.3479
																3	CA	CT	Cx	-0.24
																5	C	C	Cx	0.7341
																6	O	O	O	-0.5894
																7	CB	CT	Cl	-0.0094
																10	CG	CT	Cl	0.0187
																13	CD	CT	Cl	-0.0479
																16	CE	CT	Cx	-0.0143
																19	NZ	N3	Nl	-0.3854
															PRO	1	N	N	N	-0.2548
																2	CA	CT	Cx	-0.0266
																4	C	C	Cx	0.5896
																5	O	O	O	-0.5748
																6	CB	CT	Cl	-0.007
																9	CG	CT	Cl	0.0189
																12	CD	CT	Cx	0.0192
															CYS	1	N	N	N	-0.4157
																3	CA	CT	Cx	0.0213
																5	C	C	Cx	0.5973
																6	O	O	O	-0.5679
																7	CB	CT	Cx	-0.1231
																10	SG	SH	S	-0.3119
															MET	1	N	N	N	-0.4157
																3	CA	CT	Cx	-0.0237
																5	C	C	Cx	0.5973
																6	O	O	O	-0.5679
																7	CB	CT	Cl	0.0342
																10	CG	CT	Cx	0.0018
																13	SD	S	S	-0.2737
																16	CE	CT	Cx	-0.0536
															ARG0	1	N	N	N	-0.3479
																3	CA	CT	Cx	-0.2637
																5	C	C	Cx	0.7341
																6	O	O	O	-0.5894
																7	CB	CT	Cl	-0.0007
																10	CG	CT	Cl	0.039
																13	CD	CT	Cx	0.0486
																16	NE	N2	N	-0.5295
																18	CZ	CA	Cx	0.8076
																19	NH1	N2	N	-0.8627
																22	NH2	N2	N	-0.8627
															HIS0	1	N	N	N	-0.3479
																3	CA	CT	Cx	-0.1354
																5	C	C	Cx	0.7341
																6	O	O	O	-0.5894
																7	CB	CT	Cl	-0.0414
																10	CG	CC	Cx	-0.0012
																11	ND1	NA	N	-0.1513
																13	CD2	CW	Cx	-0.1141
																15	CE1	CR	Cx	-0.017
																17	NE2	NA	N	-0.1718
															GLU0	1	N	N	N	-0.5163
																3	CA	CT	Cx	0.0397
																5	C	C	Cx	0.5366
																6	O	O	O	-0.5819
																7	CB	CT	Cl	0.056
																10	CG	CT	Cl	0.0136
																13	CD	C	Cx	0.8054
																14	OE1	O2	O	-0.8188
																15	OE2	O2	O	-0.8188
															ASP0	1	N	N	N	-0.5163
																3	CA	CT	Cx	0.0381
																5	C	C	Cx	0.5366
																6	O	O	O	-0.5819
																7	CB	CT	Cl	-0.0303
																10	CG	C	Cx	0.7994
																11	OD1	O2	O	-0.8014
																12	OD2	O2	O	-0.8014
															LYS0	1	N	N	N	-0.3479
																3	CA	CT	Cx	-0.24
																5	C	C	Cx	0.7341
																6	O	O	O	-0.5894
																7	CB	CT	Cl	-0.0094
																10	CG	CT	Cl	0.0187
																13	CD	CT	Cl	-0.0479
																16	CE	CT	Cx	-0.0143
																19	NZ	N3	N	-0.3854

## Sheet: AA M=10
ATOM TYPES			ATOM TYPE MATRIX															Atom types
Type no	Symbol	Type	AA no	Symbol	Cl	Cr	Cx	Cox	N	O	S	Np	On	Nl		Amino acid	Atom no	Force field	PDB	This work	Atom charge
1	Cl	C aliphatic	1	ALA	1		1	1	1	1						ALA	1	N	N	N	-0.4157
2	Cr	C aromatic	2	GLY			1	1	1	1							3	CA	CT	Cx	0.0337
3	Cx	C to heteroatom	3	SER			2	1	1	2							5	C	C	Cox	0.5973
4	Cox	C bonded to O	4	THR	1		2	1	1	2							6	O	O	O	-0.5679
5	N	N uncharged	5	LEU	4		1	1	1	1							7	CB	CT	Cl	-0.1825
6	O	O uncharged	6	ILE	4		1	1	1	1
7	S	S	7	VAL	3		1	1	1	1
8	Np	N charged	8	ASN	1		1	2	2	2						GLY	1	N	N	N	-0.4157
9	On	O charged	9	GLN	2		1	2	2	2							3	CA	CT	Cx	-0.0252
10	NI	N in lysine	10	ARG+	2		2	2	2	1		2					6	C	C	Cox	0.5973
			11	HIS0	1		4	1	3	1							7	O	O	O	-0.5679
			12	HIS+	1		4	1	1	1		2
			13	TRP	1	6	3	1	2	1
			14	PHE	1	6	1	1	1	1						SER	1	N	N	N	-0.4157
			15	TYR	1	5	2	1	1	2							3	CA	CT	Cx	-0.0249
			16	GLU-	2		1	2	1	1			2				5	C	C	Cox	0.5973
			17	GLU0	2		1	2	1	3							6	O	O	O	-0.5679
			18	ASP-	1		1	2	1	1			2				7	CB	CT	Cx	0.2117
			19	ASP0	1		1	2	1	3							10	OG	OH	O	-0.6546
			20	LYS+	3		2	1	1	1				1
			21	PRO	2		2	1	1	1
			22	CYS			2	1	1	1	1					THR	1	N	N	N	-0.4157
			23	MET	1		3	1	1	1	1						3	CA	CT	Cx	-0.0389
																	5	C	C	Cox	0.5973
			AA no	Symbol	Cl	Cr	Cx	Cox	N	O	S	Np	On	Nl			6	O	O	O	-0.5679
			1	ALA	1		1	1	1	1							7	CB	CT	Cx	0.3654
			2	GLY			1	1	1	1							9	OG1	OH	O	-0.6761
			3	SER			2	1	1	2							11	CG2	CT	Cl	-0.2438
			4	THR	1		2	1	1	2
			5	LEU	4		1	1	1	1
			6	ILE	4		1	1	1	1						LEU	1	N	N	N	-0.4157
			7	VAL	3		1	1	1	1							3	CA	CT	Cx	-0.0518
			8	ASN	1		1	2	2	2							5	C	C	Cox	0.5973
			9	GLN	2		1	2	2	2							6	O	O	O	-0.5679
			10	ARG+	2		2	2	2	1		2					7	CB	CT	Cl	-0.1102
			11	HIS+	1		4	1	1	1		2					10	CG	CT	Cl	0.3531
			12	TRP	1	6	3	1	2	1							12	CD1	CT	Cl	-0.4121
			13	PHE	1	6	1	1	1	1							16	CD2	CT	Cl	-0.4121
			14	TYR	1	5	2	1	1	2
			15	GLU-	2		2	1	1	1			2
			16	ASP-	1		1	2	1	1			2			ILE	1	N	N	N	-0.4157
			17	LYS+	3		2	1	1	1				1			3	CA	CT	Cx	-0.0597
			18	PRO	2		2	1	1	1							5	C	C	Cox	0.5973
			19	CYS			2	1	1	1	1						6	O	O	O	-0.5679
			20	MET	1		3	1	1	1	1						7	CB	CT	Cl	0.1303
																	9	CG1	CT	Cl	-0.043
																	12	CG2	CT	Cl	-0.3204
																	16	CD1	CT	Cl	-0.066
																VAL	1	N	N	N	-0.4157
																	3	CA	CT	Cx	-0.0875
																	5	C	C	Cox	0.5973
																	6	O	O	O	-0.5679
																	7	CB	CT	Cl	0.2985
																	9	CG1	CT	Cl	-0.3192
																	13	CG2	CT	Cl	-0.3192
																ASN	1	N	N	N	-0.4157
																	3	CA	CT	Cx	0.0143
																	5	C	C	Cox	0.5973
																	6	O	O	O	-0.5679
																	7	CB	CT	Cl	-0.2041
																	10	CG	C	Cox	0.713
																	11	OD1	O	O	-0.5931
																	12	ND2	N	N	-0.9191
																GLN	1	N	N	N	-0.4157
																	3	CA	CT	Cx	-0.0031
																	5	C	C	Cox	0.5973
																	6	O	O	O	-0.5679
																	7	CB	CT	Cl	-0.0036
																	10	CG	CT	Cl	-0.0645
																	13	CD	C	Cox	0.6951
																	14	OE1	O	O	-0.6086
																	15	NE2	N	N	-0.9407
																ARG+	1	N	N	N	-0.3479
																	3	CA	CT	Cx	-0.2637
																	5	C	C	Cox	0.7341
																	6	O	O	O	-0.5894
																	7	CB	CT	Cl	-0.0007
																	10	CG	CT	Cl	0.039
																	13	CD	CT	Cx	0.0486
																	16	NE	N2	N	-0.5295
																	18	CZ	CA	Cox	0.8076
																	19	NH1	N2	Np	-0.8627
																	22	NH2	N2	Np	-0.8627
																HIS+	1	N	N	N	-0.3479
																	3	CA	CT	Cx	-0.1354
																	5	C	C	Cox	0.7341
																	6	O	O	O	-0.5894
																	7	CB	CT	Cl	-0.0414
																	10	CG	CC	Cx	-0.0012
																	11	ND1	NA	Np	-0.1513
																	13	CD2	CW	Cx	-0.1141
																	15	CE1	CR	Cx	-0.017
																	17	NE2	NA	Np	-0.1718
																TRP	1	N	N	N	-0.4157
																	3	CA	CT	Cx	-0.0275
																	5	C	C	Cox	0.5973
																	6	O	O	O	-0.5679
																	7	CB	CT	Cl	-0.005
																	10	CG	C*	Cr	-0.1415
																	11	CD1	CW	Cx	-0.1638
																	13	CD2	CB	Cr	0.1243
																	14	NE1	NA	N	-0.3418
																	16	CE2	CN	Cx	0.138
																	17	CE3	CA	Cr	-0.2387
																	19	CZ2	CA	Cr	-0.2601
																	21	CZ3	CA	Cr	-0.1972
																	23	CH2	CA	Cr	-0.1134
																PHE	1	N	N	N	-0.4157
																	3	CA	CT	Cx	-0.0024
																	5	C	C	Cox	0.5973
																	6	O	O	O	-0.5679
																	7	CB	CT	Cl	-0.0343
																	10	CG	CA	Cr	0.0118
																	11	CD1	CA	Cr	-0.1256
																	13	CD2	CA	Cr	-0.1256
																	15	CE1	CA	Cr	-0.1704
																	17	CE2	CA	Cr	-0.1704
																	19	CZ	CA	Cr	-0.1072
																TYR	1	N	N	N	-0.4157
																	3	CA	CT	Cx	-0.0014
																	5	C	C	Cox	0.5973
																	6	O	O	O	-0.5679
																	7	CB	CT	Cl	-0.0152
																	10	CG	CA	Cr	-0.0011
																	11	CD1	CA	Cr	-0.1906
																	13	CD2	CA	Cr	-0.1906
																	15	CE1	CA	Cr	-0.2341
																	17	CE2	CA	Cr	-0.2341
																	19	CZ	C	Cx	0.3226
																	20	OH	OH	O	-0.5579
																GLU-	1	N	N	N	-0.5163
																	3	CA	CT	Cx	0.0397
																	5	C	C	Cox	0.5366
																	6	O	O	O	-0.5819
																	7	CB	CT	Cl	0.056
																	10	CG	CT	Cl	0.0136
																	13	CD	C	Cox	0.8054
																	14	OE1	O2	On	-0.8188
																	15	OE2	O2	On	-0.8188
																ASP-	1	N	N	N	-0.5163
																	3	CA	CT	Cx	0.0381
																	5	C	C	Cox	0.5366
																	6	O	O	O	-0.5819
																	7	CB	CT	Cl	-0.0303
																	10	CG	C	Cox	0.7994
																	11	OD1	O2	On	-0.8014
																	12	OD2	O2	On	-0.8014
																LYS+	1	N	N	N	-0.3479
																	3	CA	CT	Cx	-0.24
																	5	C	C	Cox	0.7341
																	6	O	O	O	-0.5894
																	7	CB	CT	Cl	-0.0094
																	10	CG	CT	Cl	0.0187
																	13	CD	CT	Cl	-0.0479
																	16	CE	CT	Cx	-0.0143
																	19	NZ	N3	Nl	-0.3854
																PRO	1	N	N	N	-0.2548
																	2	CA	CT	Cx	-0.0266
																	4	C	C	Cox	0.5896
																	5	O	O	O	-0.5748
																	6	CB	CT	Cl	-0.007
																	9	CG	CT	Cl	0.0189
																	12	CD	CT	Cx	0.0192
																CYS	1	N	N	N	-0.4157
																	3	CA	CT	Cx	0.0213
																	5	C	C	Cox	0.5973
																	6	O	O	O	-0.5679
																	7	CB	CT	Cx	-0.1231
																	10	SG	SH	S	-0.3119
																MET	1	N	N	N	-0.4157
																	3	CA	CT	Cx	-0.0237
																	5	C	C	Cox	0.5973
																	6	O	O	O	-0.5679
																	7	CB	CT	Cl	0.0342
																	10	CG	CT	Cx	0.0018
																	13	SD	S	S	-0.2737
																	16	CE	CT	Cx	-0.0536
																ARG0	1	N	N	N	-0.3479
																	3	CA	CT	Cx	-0.2637
																	5	C	C	Cox	0.7341
																	6	O	O	O	-0.5894
																	7	CB	CT	Cl	-0.0007
																	10	CG	CT	Cl	0.039
																	13	CD	CT	Cx	0.0486
																	16	NE	N2	N	-0.5295
																	18	CZ	CA	Cx	0.8076
																	19	NH1	N2	N	-0.8627
																	22	NH2	N2	N	-0.8627
																HIS0	1	N	N	N	-0.3479
																	3	CA	CT	Cx	-0.1354
																	5	C	C	Cox	0.7341
																	6	O	O	O	-0.5894
																	7	CB	CT	Cl	-0.0414
																	10	CG	CC	Cx	-0.0012
																	11	ND1	NA	N	-0.1513
																	13	CD2	CW	Cx	-0.1141
																	15	CE1	CR	Cx	-0.017
																	17	NE2	NA	N	-0.1718
																GLU0	1	N	N	N	-0.5163
																	3	CA	CT	Cx	0.0397
																	5	C	C	Cox	0.5366
																	6	O	O	O	-0.5819
																	7	CB	CT	Cl	0.056
																	10	CG	CT	Cl	0.0136
																	13	CD	C	Cox	0.8054
																	14	OE1	O2	O	-0.8188
																	15	OE2	O2	O	-0.8188
																ASP0	1	N	N	N	-0.5163
																	3	CA	CT	Cx	0.0381
																	5	C	C	Cox	0.5366
																	6	O	O	O	-0.5819
																	7	CB	CT	Cl	-0.0303
																	10	CG	C	Cox	0.7994
																	11	OD1	O2	O	-0.8014
																	12	OD2	O2	O	-0.8014
																LYS0	1	N	N	N	-0.3479
																	3	CA	CT	Cx	-0.24
																	5	C	C	Cox	0.7341
																	6	O	O	O	-0.5894
																	7	CB	CT	Cl	-0.0094
																	10	CG	CT	Cl	0.0187
																	13	CD	CT	Cl	-0.0479
																	16	CE	CT	Cx	-0.0143
																	19	NZ	N3	N	-0.3854

## Sheet: AA M=12
ATOM TYPES			ATOM TYPE MATRIX																	Atom types
Type no	Symbol	Type	AA no	Symbol	Cl	Cr	Cx	Cox	Clp	Cln	N	O	S	Np	On	Nl		Amino acid	Atom no	Force field	PDB	This work	Atom charge
1	Cl	C aliphatic	1	ALA	1		1	1			1	1						ALA	1	N	N	N	-0.4157
2	Cr	C aromatic	2	GLY			1	1			1	1							3	CA	CT	Cx	0.0337
3	Cx	C to heteroatom	3	SER			2	1			1	2							5	C	C	Cox	0.5973
4	Cox	C bonded to O	4	THR	1		2	1			1	2							6	O	O	O	-0.5679
5	Clp	C aliphatic -positively charged	5	LEU	1		1	1	1	2	1	1							7	CB	CT	Cl	-0.1825
6	Cln	C aliphatic -negatively charged	6	ILE	3		1	1		1	1	1
7	N	N uncharged	7	VAL			1	1	1	2	1	1
8	O	O uncharged	8	ASN	1		1	2			2	2						GLY	1	N	N	N	-0.4157
9	S	S	9	GLN	2		1	2			2	2							3	CA	CT	Cx	-0.0252
10	Np	N charged	10	ARG+	2		2	2			2	1		2					6	C	C	Cox	0.5973
11	On	O charged	11	HIS0	1		4	1			3	1							7	O	O	O	-0.5679
12	NI	N in lysine	12	HIS+	1		4	1			1	1		2
			13	TRP	1	6	3	1			2	1
			14	PHE	1	6	1	1			1	1						SER	1	N	N	N	-0.4157
			15	TYR	1	5	2	1			1	2							3	CA	CT	Cx	-0.0249
			16	GLU-	2		1	2			1	1			2				5	C	C	Cox	0.5973
			17	GLU0	2		1	2			1	3							6	O	O	O	-0.5679
			18	ASP-	1		1	2			1	1			2				7	CB	CT	Cx	0.2117
			19	ASP0	1		1	2			1	3							10	OG	OH	O	-0.6546
			20	LYS+	3		2	1			1	1				1
			21	PRO	2		2	1			1	1
			22	CYS			2	1			1	1	1					THR	1	N	N	N	-0.4157
			23	MET	1		3	1			1	1	1						3	CA	CT	Cx	-0.0389
																			5	C	C	Cox	0.5973
			AA no	Symbol	Cl	Cr	Cx	Cox	Clp	Cln	N	O	S	Np	On	Nl			6	O	O	O	-0.5679
			1	ALA	1		1	1			1	1							7	CB	CT	Cx	0.3654
			2	GLY			1	1			1	1							9	OG1	OH	O	-0.6761
			3	SER			2	1			1	2							11	CG2	CT	Cl	-0.2438
			4	THR	1		2	1			1	2
			5	LEU	1		1	1	1	2	1	1
			6	ILE	3		1	1		1	1	1						LEU	1	N	N	N	-0.4157
			7	VAL			1	1	1	2	1	1							3	CA	CT	Cx	-0.0518
			8	ASN	1		1	2			2	2							5	C	C	Cox	0.5973
			9	GLN	2		1	2			2	2							6	O	O	O	-0.5679
			10	ARG+	2		2	2			2	1		2					7	CB	CT	Cl	-0.1102
			11	HIS+	1		4	1			1	1		2					10	CG	CT	Clp	0.3531
			12	TRP	1	6	3	1			2	1							12	CD1	CT	Cln	-0.4121
			13	PHE	1	6	1	1			1	1							16	CD2	CT	Cln	-0.4121
			14	TYR	1	5	2	1			1	2
			15	GLU-	2		2	1			1	1			2
			16	ASP-	1		1	2			1	1			2			ILE	1	N	N	N	-0.4157
			17	LYS+	3		2	1			1	1				1			3	CA	CT	Cx	-0.0597
			18	PRO	2		2	1			1	1							5	C	C	Cox	0.5973
			19	CYS			2	1			1	1	1						6	O	O	O	-0.5679
			20	MET	1		3	1			1	1	1						7	CB	CT	Cl	0.1303
																			9	CG1	CT	Cl	-0.043
																			12	CG2	CT	Cln	-0.3204
																			16	CD1	CT	Cl	-0.066
																		VAL	1	N	N	N	-0.4157
																			3	CA	CT	Cx	-0.0875
																			5	C	C	Cox	0.5973
																			6	O	O	O	-0.5679
																			7	CB	CT	Clp	0.2985
																			9	CG1	CT	Cln	-0.3192
																			13	CG2	CT	Cln	-0.3192
																		ASN	1	N	N	N	-0.4157
																			3	CA	CT	Cx	0.0143
																			5	C	C	Cox	0.5973
																			6	O	O	O	-0.5679
																			7	CB	CT	Cl	-0.2041
																			10	CG	C	Cox	0.713
																			11	OD1	O	O	-0.5931
																			12	ND2	N	N	-0.9191
																		GLN	1	N	N	N	-0.4157
																			3	CA	CT	Cx	-0.0031
																			5	C	C	Cox	0.5973
																			6	O	O	O	-0.5679
																			7	CB	CT	Cl	-0.0036
																			10	CG	CT	Cl	-0.0645
																			13	CD	C	Cox	0.6951
																			14	OE1	O	O	-0.6086
																			15	NE2	N	N	-0.9407
																		ARG+	1	N	N	N	-0.3479
																			3	CA	CT	Cx	-0.2637
																			5	C	C	Cox	0.7341
																			6	O	O	O	-0.5894
																			7	CB	CT	Cl	-0.0007
																			10	CG	CT	Cl	0.039
																			13	CD	CT	Cx	0.0486
																			16	NE	N2	N	-0.5295
																			18	CZ	CA	Cox	0.8076
																			19	NH1	N2	Np	-0.8627
																			22	NH2	N2	Np	-0.8627
																		HIS+	1	N	N	N	-0.3479
																			3	CA	CT	Cx	-0.1354
																			5	C	C	Cox	0.7341
																			6	O	O	O	-0.5894
																			7	CB	CT	Cl	-0.0414
																			10	CG	CC	Cx	-0.0012
																			11	ND1	NA	Np	-0.1513
																			13	CD2	CW	Cx	-0.1141
																			15	CE1	CR	Cx	-0.017
																			17	NE2	NA	Np	-0.1718
																		TRP	1	N	N	N	-0.4157
																			3	CA	CT	Cx	-0.0275
																			5	C	C	Cox	0.5973
																			6	O	O	O	-0.5679
																			7	CB	CT	Cl	-0.005
																			10	CG	C*	Cr	-0.1415
																			11	CD1	CW	Cx	-0.1638
																			13	CD2	CB	Cr	0.1243
																			14	NE1	NA	N	-0.3418
																			16	CE2	CN	Cx	0.138
																			17	CE3	CA	Cr	-0.2387
																			19	CZ2	CA	Cr	-0.2601
																			21	CZ3	CA	Cr	-0.1972
																			23	CH2	CA	Cr	-0.1134
																		PHE	1	N	N	N	-0.4157
																			3	CA	CT	Cx	-0.0024
																			5	C	C	Cox	0.5973
																			6	O	O	O	-0.5679
																			7	CB	CT	Cl	-0.0343
																			10	CG	CA	Cr	0.0118
																			11	CD1	CA	Cr	-0.1256
																			13	CD2	CA	Cr	-0.1256
																			15	CE1	CA	Cr	-0.1704
																			17	CE2	CA	Cr	-0.1704
																			19	CZ	CA	Cr	-0.1072
																		TYR	1	N	N	N	-0.4157
																			3	CA	CT	Cx	-0.0014
																			5	C	C	Cox	0.5973
																			6	O	O	O	-0.5679
																			7	CB	CT	Cl	-0.0152
																			10	CG	CA	Cr	-0.0011
																			11	CD1	CA	Cr	-0.1906
																			13	CD2	CA	Cr	-0.1906
																			15	CE1	CA	Cr	-0.2341
																			17	CE2	CA	Cr	-0.2341
																			19	CZ	C	Cx	0.3226
																			20	OH	OH	O	-0.5579
																		GLU-	1	N	N	N	-0.5163
																			3	CA	CT	Cx	0.0397
																			5	C	C	Cox	0.5366
																			6	O	O	O	-0.5819
																			7	CB	CT	Cl	0.056
																			10	CG	CT	Cl	0.0136
																			13	CD	C	Cox	0.8054
																			14	OE1	O2	On	-0.8188
																			15	OE2	O2	On	-0.8188
																		ASP-	1	N	N	N	-0.5163
																			3	CA	CT	Cx	0.0381
																			5	C	C	Cox	0.5366
																			6	O	O	O	-0.5819
																			7	CB	CT	Cl	-0.0303
																			10	CG	C	Cox	0.7994
																			11	OD1	O2	On	-0.8014
																			12	OD2	O2	On	-0.8014
																		LYS+	1	N	N	N	-0.3479
																			3	CA	CT	Cx	-0.24
																			5	C	C	Cox	0.7341
																			6	O	O	O	-0.5894
																			7	CB	CT	Cl	-0.0094
																			10	CG	CT	Cl	0.0187
																			13	CD	CT	Cl	-0.0479
																			16	CE	CT	Cx	-0.0143
																			19	NZ	N3	Nl	-0.3854
																		PRO	1	N	N	N	-0.2548
																			2	CA	CT	Cx	-0.0266
																			4	C	C	Cox	0.5896
																			5	O	O	O	-0.5748
																			6	CB	CT	Cl	-0.007
																			9	CG	CT	Cl	0.0189
																			12	CD	CT	Cx	0.0192
																		CYS	1	N	N	N	-0.4157
																			3	CA	CT	Cx	0.0213
																			5	C	C	Cox	0.5973
																			6	O	O	O	-0.5679
																			7	CB	CT	Cx	-0.1231
																			10	SG	SH	S	-0.3119
																		MET	1	N	N	N	-0.4157
																			3	CA	CT	Cx	-0.0237
																			5	C	C	Cox	0.5973
																			6	O	O	O	-0.5679
																			7	CB	CT	Cl	0.0342
																			10	CG	CT	Cx	0.0018
																			13	SD	S	S	-0.2737
																			16	CE	CT	Cx	-0.0536
																		ARG0	1	N	N	N	-0.3479
																			3	CA	CT	Cx	-0.2637
																			5	C	C	Cox	0.7341
																			6	O	O	O	-0.5894
																			7	CB	CT	Cl	-0.0007
																			10	CG	CT	Cl	0.039
																			13	CD	CT	Cx	0.0486
																			16	NE	N2	N	-0.5295
																			18	CZ	CA	Cx	0.8076
																			19	NH1	N2	N	-0.8627
																			22	NH2	N2	N	-0.8627
																		HIS0	1	N	N	N	-0.3479
																			3	CA	CT	Cx	-0.1354
																			5	C	C	Cox	0.7341
																			6	O	O	O	-0.5894
																			7	CB	CT	Cl	-0.0414
																			10	CG	CC	Cx	-0.0012
																			11	ND1	NA	N	-0.1513
																			13	CD2	CW	Cx	-0.1141
																			15	CE1	CR	Cx	-0.017
																			17	NE2	NA	N	-0.1718
																		GLU0	1	N	N	N	-0.5163
																			3	CA	CT	Cx	0.0397
																			5	C	C	Cox	0.5366
																			6	O	O	O	-0.5819
																			7	CB	CT	Cl	0.056
																			10	CG	CT	Cl	0.0136
																			13	CD	C	Cox	0.8054
																			14	OE1	O2	O	-0.8188
																			15	OE2	O2	O	-0.8188
																		ASP0	1	N	N	N	-0.5163
																			3	CA	CT	Cx	0.0381
																			5	C	C	Cox	0.5366
																			6	O	O	O	-0.5819
																			7	CB	CT	Cl	-0.0303
																			10	CG	C	Cox	0.7994
																			11	OD1	O2	O	-0.8014
																			12	OD2	O2	O	-0.8014
																		LYS0	1	N	N	N	-0.3479
																			3	CA	CT	Cx	-0.24
																			5	C	C	Cox	0.7341
																			6	O	O	O	-0.5894
																			7	CB	CT	Cl	-0.0094
																			10	CG	CT	Cl	0.0187
																			13	CD	CT	Cl	-0.0479
																			16	CE	CT	Cx	-0.0143
																			19	NZ	N3	N	-0.3854

## Sheet: AA M=13
ATOM TYPES			ATOM TYPE MATRIX																	Atom types
Type no	Symbol	Type	AA no	Symbol	Cl	Cr	Cx	Cox	Clp	Cln	N	O	S	Np	On	Nl		Amino acid	Atom no	Force field	PDB	This work	Atom charge
1	Cl	C aliphatic	1	ALA	1		1	1			1	1						ALA	1	N	N	N	-0.4157
2	Cr	C aromatic	2	GLY			1	1			1	1							3	CA	CT	Cx	0.0337
3	Cx	C to heteroatom	3	SER			2	1			1	2							5	C	C	Cox	0.5973
4	Cox	C bonded to O	4	THR	1		2	1			1	2							6	O	O	O	-0.5679
5	Clp	C aliphatic -positively charged	5	LEU	1		1	1	1	2	1	1							7	CB	CT	Cl	-0.1825
6	Cln	C aliphatic -negatively charged	6	ILE	3		1	1		1	1	1
7	N	N uncharged	7	VAL			1	1	1	2	1	1
8	O	O uncharged	8	ASN	1		1	2			2	2						GLY	1	N	N	N	-0.4157
9	S	S	9	GLN	2		1	2			2	2							3	CA	CT	Cx	-0.0252
10	Np	N charged	10	ARG+	2		2	2			2	1		2					6	C	C	Cox	0.5973
11	On	O charged	11	HIS0	1		4	1			3	1							7	O	O	O	-0.5679
12	NI	N in lysine	12	HIS+	1		4	1			1	1		2
			13	TRP	1	6	3	1			2	1
			14	PHE	1	6	1	1			1	1						SER	1	N	N	N	-0.4157
			15	TYR	1	5	2	1			1	2							3	CA	CT	Cx	-0.0249
			16	GLU-	2		1	2			1	1			2				5	C	C	Cox	0.5973
			17	GLU0	2		1	2			1	3							6	O	O	O	-0.5679
			18	ASP-	1		1	2			1	1			2				7	CB	CT	Cx	0.2117
			19	ASP0	1		1	2			1	3							10	OG	OH	O	-0.6546
			20	LYS+	3		2	1			1	1				1
			21	PRO	2		2	1			1	1
			22	CYS			2	1			1	1	1					THR	1	N	N	N	-0.4157
			23	MET	1		3	1			1	1	1						3	CA	CT	Cx	-0.0389
																			5	C	C	Cox	0.5973
			AA no	Symbol	Cl	Cr	Cx	Cox	Clp	Cln	N	O	S	Np	On	Nl			6	O	O	O	-0.5679
			1	ALA	1		1	1			1	1							7	CB	CT	Cx	0.3654
			2	GLY			1	1			1	1							9	OG1	OH	On	-0.6761
			3	SER			2	1			1	2							11	CG2	CT	Cl	-0.2438
			4	THR	1		2	1			1	2
			5	LEU	1		1	1	1	2	1	1
			6	ILE	3		1	1		1	1	1						LEU	1	N	N	N	-0.4157
			7	VAL			1	1	1	2	1	1							3	CA	CT	Cx	-0.0518
			8	ASN	1		1	2			2	2							5	C	C	Cox	0.5973
			9	GLN	2		1	2			2	2							6	O	O	O	-0.5679
			10	ARG+	2		2	2			2	1		2					7	CB	CT	Cl	-0.1102
			11	HIS+	1		4	1			1	1		2					10	CG	CT	Clp	0.3531
			12	TRP	1	6	3	1			2	1							12	CD1	CT	Cln	-0.4121
			13	PHE	1	6	1	1			1	1							16	CD2	CT	Cln	-0.4121
			14	TYR	1	5	2	1			1	2
			15	GLU-	2		2	1			1	1			2
			16	ASP-	1		1	2			1	1			2			ILE	1	N	N	N	-0.4157
			17	LYS+	3		2	1			1	1				1			3	CA	CT	Cx	-0.0597
			18	PRO	2		2	1			1	1							5	C	C	Cox	0.5973
			19	CYS			2	1			1	1	1						6	O	O	O	-0.5679
			20	MET	1		3	1			1	1	1						7	CB	CT	Cl	0.1303
																			9	CG1	CT	Cl	-0.043
																			12	CG2	CT	Cln	-0.3204
																			16	CD1	CT	Cl	-0.066
																		VAL	1	N	N	N	-0.4157
																			3	CA	CT	Cx	-0.0875
																			5	C	C	Cox	0.5973
																			6	O	O	O	-0.5679
																			7	CB	CT	Clp	0.2985
																			9	CG1	CT	Cln	-0.3192
																			13	CG2	CT	Cln	-0.3192
																		ASN	1	N	N	N	-0.4157
																			3	CA	CT	Cx	0.0143
																			5	C	C	Cox	0.5973
																			6	O	O	O	-0.5679
																			7	CB	CT	Cl	-0.2041
																			10	CG	C	Cox	0.713
																			11	OD1	O	O	-0.5931
																			12	ND2	N	N	-0.9191
																		GLN	1	N	N	N	-0.4157
																			3	CA	CT	Cx	-0.0031
																			5	C	C	Cox	0.5973
																			6	O	O	O	-0.5679
																			7	CB	CT	Cl	-0.0036
																			10	CG	CT	Cl	-0.0645
																			13	CD	C	Cox	0.6951
																			14	OE1	O	O	-0.6086
																			15	NE2	N	N	-0.9407
																		ARG+	1	N	N	N	-0.3479
																			3	CA	CT	Cx	-0.2637
																			5	C	C	Cox	0.7341
																			6	O	O	O	-0.5894
																			7	CB	CT	Cl	-0.0007
																			10	CG	CT	Cl	0.039
																			13	CD	CT	Cx	0.0486
																			16	NE	N2	N	-0.5295
																			18	CZ	CA	Cox	0.8076
																			19	NH1	N2	Np	-0.8627
																			22	NH2	N2	Np	-0.8627
																		HIS+	1	N	N	N	-0.3479
																			3	CA	CT	Cx	-0.1354
																			5	C	C	Cox	0.7341
																			6	O	O	O	-0.5894
																			7	CB	CT	Cl	-0.0414
																			10	CG	CC	Cx	-0.0012
																			11	ND1	NA	Np	-0.1513
																			13	CD2	CW	Cx	-0.1141
																			15	CE1	CR	Cx	-0.017
																			17	NE2	NA	Np	-0.1718
																		TRP	1	N	N	N	-0.4157
																			3	CA	CT	Cx	-0.0275
																			5	C	C	Cox	0.5973
																			6	O	O	O	-0.5679
																			7	CB	CT	Cl	-0.005
																			10	CG	C*	Cr	-0.1415
																			11	CD1	CW	Cx	-0.1638
																			13	CD2	CB	Cr	0.1243
																			14	NE1	NA	N	-0.3418
																			16	CE2	CN	Cx	0.138
																			17	CE3	CA	Cr	-0.2387
																			19	CZ2	CA	Cr	-0.2601
																			21	CZ3	CA	Cr	-0.1972
																			23	CH2	CA	Cr	-0.1134
																		PHE	1	N	N	N	-0.4157
																			3	CA	CT	Cx	-0.0024
																			5	C	C	Cox	0.5973
																			6	O	O	O	-0.5679
																			7	CB	CT	Cl	-0.0343
																			10	CG	CA	Cr	0.0118
																			11	CD1	CA	Cr	-0.1256
																			13	CD2	CA	Cr	-0.1256
																			15	CE1	CA	Cr	-0.1704
																			17	CE2	CA	Cr	-0.1704
																			19	CZ	CA	Cr	-0.1072
																		TYR	1	N	N	N	-0.4157
																			3	CA	CT	Cx	-0.0014
																			5	C	C	Cox	0.5973
																			6	O	O	O	-0.5679
																			7	CB	CT	Cl	-0.0152
																			10	CG	CA	Cr	-0.0011
																			11	CD1	CA	Cr	-0.1906
																			13	CD2	CA	Cr	-0.1906
																			15	CE1	CA	Cr	-0.2341
																			17	CE2	CA	Cr	-0.2341
																			19	CZ	C	Cx	0.3226
																			20	OH	OH	O	-0.5579
																		GLU-	1	N	N	N	-0.5163
																			3	CA	CT	Cx	0.0397
																			5	C	C	Cox	0.5366
																			6	O	O	O	-0.5819
																			7	CB	CT	Cl	0.056
																			10	CG	CT	Cl	0.0136
																			13	CD	C	Cox	0.8054
																			14	OE1	O2	On	-0.8188
																			15	OE2	O2	On	-0.8188
																		ASP-	1	N	N	N	-0.5163
																			3	CA	CT	Cx	0.0381
																			5	C	C	Cox	0.5366
																			6	O	O	O	-0.5819
																			7	CB	CT	Cl	-0.0303
																			10	CG	C	Cox	0.7994
																			11	OD1	O2	On	-0.8014
																			12	OD2	O2	On	-0.8014
																		LYS+	1	N	N	N	-0.3479
																			3	CA	CT	Cx	-0.24
																			5	C	C	Cox	0.7341
																			6	O	O	O	-0.5894
																			7	CB	CT	Cl	-0.0094
																			10	CG	CT	Cl	0.0187
																			13	CD	CT	Cl	-0.0479
																			16	CE	CT	Cx	-0.0143
																			19	NZ	N3	Nl	-0.3854
																		PRO	1	N	N	N	-0.2548
																			2	CA	CT	Cx	-0.0266
																			4	C	C	Cox	0.5896
																			5	O	O	O	-0.5748
																			6	CB	CT	Cl	-0.007
																			9	CG	CT	Cl	0.0189
																			12	CD	CT	Cx	0.0192
																		CYS	1	N	N	N	-0.4157
																			3	CA	CT	Cx	0.0213
																			5	C	C	Cox	0.5973
																			6	O	O	O	-0.5679
																			7	CB	CT	Cx	-0.1231
																			10	SG	SH	S	-0.3119
																		MET	1	N	N	N	-0.4157
																			3	CA	CT	Cx	-0.0237
																			5	C	C	Cox	0.5973
																			6	O	O	O	-0.5679
																			7	CB	CT	Cl	0.0342
																			10	CG	CT	Cx	0.0018
																			13	SD	S	S	-0.2737
																			16	CE	CT	Cx	-0.0536
																		ARG0	1	N	N	N	-0.3479
																			3	CA	CT	Cx	-0.2637
																			5	C	C	Cox	0.7341
																			6	O	O	O	-0.5894
																			7	CB	CT	Cl	-0.0007
																			10	CG	CT	Cl	0.039
																			13	CD	CT	Cx	0.0486
																			16	NE	N2	N	-0.5295
																			18	CZ	CA	Cx	0.8076
																			19	NH1	N2	N	-0.8627
																			22	NH2	N2	N	-0.8627
																		HIS0	1	N	N	N	-0.3479
																			3	CA	CT	Cx	-0.1354
																			5	C	C	Cox	0.7341
																			6	O	O	O	-0.5894
																			7	CB	CT	Cl	-0.0414
																			10	CG	CC	Cx	-0.0012
																			11	ND1	NA	N	-0.1513
																			13	CD2	CW	Cx	-0.1141
																			15	CE1	CR	Cx	-0.017
																			17	NE2	NA	N	-0.1718
																		GLU0	1	N	N	N	-0.5163
																			3	CA	CT	Cx	0.0397
																			5	C	C	Cox	0.5366
																			6	O	O	O	-0.5819
																			7	CB	CT	Cl	0.056
																			10	CG	CT	Cl	0.0136
																			13	CD	C	Cox	0.8054
																			14	OE1	O2	O	-0.8188
																			15	OE2	O2	O	-0.8188
																		ASP0	1	N	N	N	-0.5163
																			3	CA	CT	Cx	0.0381
																			5	C	C	Cox	0.5366
																			6	O	O	O	-0.5819
																			7	CB	CT	Cl	-0.0303
																			10	CG	C	Cox	0.7994
																			11	OD1	O2	O	-0.8014
																			12	OD2	O2	O	-0.8014
																		LYS0	1	N	N	N	-0.3479
																			3	CA	CT	Cx	-0.24
																			5	C	C	Cox	0.7341
																			6	O	O	O	-0.5894
																			7	CB	CT	Cl	-0.0094
																			10	CG	CT	Cl	0.0187
																			13	CD	CT	Cl	-0.0479
																			16	CE	CT	Cx	-0.0143
																			19	NZ	N3	N	-0.3854

## Sheet: N types
		Atom types						Atom charge
Amino acid	Atom no	Force field	PDB	This work	Atom charge			N	Np	NI
ALA	1	N	N	N	-0.4157			-0.4157	-0.8627	-0.3854
								-0.4157	-0.8627
GLY	1	N	N	N	-0.4157			-0.4157	-0.1513
								-0.4157	-0.1718
SER	1	N	N	N	-0.4157			-0.4157
								-0.4157
THR	1	N	N	N	-0.4157			-0.4157
								-0.4157
LEU	1	N	N	N	-0.4157			-0.9191
								-0.4157
ILE	1	N	N	N	-0.4157			-0.9407
								-0.3479
VAL	1	N	N	N	-0.4157			-0.5295
								-0.3479
ASN	1	N	N	N	-0.4157			-0.4157
	12	ND2	N	N	-0.9191			-0.3418
								-0.4157
GLN	1	N	N	N	-0.4157			-0.4157
	15	NE2	N	N	-0.9407			-0.5163
								-0.5163
ARG+	1	N	N	N	-0.3479			-0.3479
	16	NE	N2	N	-0.5295			-0.2548
	19	NH1	N2	Np	-0.8627			-0.4157
	22	NH2	N2	Np	-0.8627			-0.4157
							Average	-0.453417	-0.512125
HIS+	1	N	N	N	-0.3479		Std	0.15787	0.404896
	11	ND1	NA	Np	-0.1513							ATOM TYPES
	17	NE2	NA	Np	-0.1718							Type no	Symbol	Type
												1	Cl	C aliphatic
TRP	1	N	N	N	-0.4157							2	Cr	C aromatic
	14	NE1	NA	N	-0.3418							3	Cx	C to heteroatom
												4	Cox	C bonded to O
PHE	1	N	N	N	-0.4157							5	Clp	C aliphatic -positively charged
												6	Cln	C aliphatic -negatively charged
TYR	1	N	N	N	-0.4157							7	N	N uncharged
												8	O	O uncharged
GLU-	1	N	N	N	-0.5163							9	S	S
												10	Np	N charged
ASP-	1	N	N	N	-0.5163							11	On	O charged
												12	NI	N in lysine
LYS+	1	N	N	N	-0.3479
	19	NZ	N3	Nl	-0.3854
PRO	1	N	N	N	-0.2548
CYS	1	N	N	N	-0.4157
MET	1	N	N	N	-0.4157
ARG0	1	N	N	N	-0.3479
	16	NE	N2	N	-0.5295
	19	NH1	N2	N	-0.8627
	22	NH2	N2	N	-0.8627
HIS0	1	N	N	N	-0.3479
	11	ND1	NA	N	-0.1513
	17	NE2	NA	N	-0.1718
GLU0	1	N	N	N	-0.5163
ASP0	1	N	N	N	-0.5163
LYS0	1	N	N	N	-0.3479
	19	NZ	N3	N	-0.3854

## Sheet: C types
		Atom types						Atom charge										Atom types Cx								Atom types Cox								Atom types Cl
Amino acid	Atom no	Force field	PDB	This work	Atom charge			Cl	Cr	Cx	Cox	Clp	Cln			Amino acid	Atom no	Force field	PDB	This work	Atom charge			Amino acid	Atom no	Force field	PDB	This work	Atom charge			Amino acid	Atom no	Force field	PDB	This work	Atom charge
ALA	3	CA	CT	Cx	0.0337			-0.1825	-0.1415	0.0337	0.5973	0.3531	-0.4121			ALA	3	CA	CT	Cx	0.0337			ALA	5	C	C	Cox	0.5973			ALA	7	CB	CT	Cl	-0.1825
	5	C	C	Cox	0.5973			-0.2438	0.1243	-0.0252	0.5973	0.2985	-0.4121
	7	CB	CT	Cl	-0.1825			-0.1102	-0.2387	-0.0249	0.5973		-0.3204			GLY	3	CA	CT	Cx	-0.0252			GLY	6	C	C	Cox	0.5973			GLY
								0.1303	-0.2601	0.2117	0.5973		-0.3192
GLY	3	CA	CT	Cx	-0.0252			-0.043	-0.1972	-0.0389	0.5973		-0.3192			SER	3	CA	CT	Cx	-0.0249			SER	5	C	C	Cox	0.5973			SER
	6	C	C	Cox	0.5973			-0.066	-0.1134	0.3654	0.5973						7	CB	CT	Cx	0.2117
								-0.2041	0.0118	-0.0518	0.5973													THR	5	C	C	Cox	0.5973			THR	11	CG2	CT	Cl	-0.2438
SER	3	CA	CT	Cx	-0.0249			-0.0036	-0.1256	-0.0597	0.5973					THR	3	CA	CT	Cx	-0.0389
	5	C	C	Cox	0.5973			-0.0645	-0.1256	-0.0875	0.713						7	CB	CT	Cx	0.3654			LEU	5	C	C	Cox	0.5973			LEU	7	CB	CT	Cl	-0.1102
	7	CB	CT	Cx	0.2117			-0.0007	-0.1704	0.0143	0.5973
								0.039	-0.1704	-0.0031	0.6951					LEU	3	CA	CT	Cx	-0.0518			ILE	5	C	C	Cox	0.5973			ILE	7	CB	CT	Cl	0.1303
THR	3	CA	CT	Cx	-0.0389			-0.0414	-0.1072	-0.2637	0.7341																						9	CG1	CT	Cl	-0.043
	5	C	C	Cox	0.5973			-0.005	-0.0011	0.0486	0.8076					ILE	3	CA	CT	Cx	-0.0597			VAL	5	C	C	Cox	0.5973				16	CD1	CT	Cl	-0.066
	7	CB	CT	Cx	0.3654			-0.0343	-0.1906	-0.1354	0.7341
	11	CG2	CT	Cl	-0.2438			-0.0152	-0.1906	-0.0012	0.5973					VAL	3	CA	CT	Cx	-0.0875			ASN	5	C	C	Cox	0.5973			VAL
								0.056	-0.2341	-0.1141	0.5973														10	CG	C	Cox	0.713
LEU	3	CA	CT	Cx	-0.0518			0.0136	-0.2341	-0.017	0.5973					ASN	3	CA	CT	Cx	0.0143											ASN	7	CB	CT	Cl	-0.2041
	5	C	C	Cox	0.5973			-0.0303		-0.0275	0.5366													GLN	5	C	C	Cox	0.5973
	7	CB	CT	Cl	-0.1102			-0.0094		-0.1638	0.8054					GLN	3	CA	CT	Cx	-0.0031				13	CD	C	Cox	0.6951			GLN	7	CB	CT	Cl	-0.0036
	10	CG	CT	Clp	0.3531			0.0187		0.138	0.5366																						10	CG	CT	Cl	-0.0645
	12	CD1	CT	Cln	-0.4121			-0.0479		-0.0024	0.7994					ARG+	3	CA	CT	Cx	-0.2637			ARG+	5	C	C	Cox	0.7341
	16	CD2	CT	Cln	-0.4121			-0.007		-0.0014	0.7341						13	CD	CT	Cx	0.0486				18	CZ	CA	Cox	0.8076			ARG+	7	CB	CT	Cl	-0.0007
								0.0189		0.3226	0.5896																						10	CG	CT	Cl	0.039
ILE	3	CA	CT	Cx	-0.0597			0.0342		0.0397	0.5973					HIS+	3	CA	CT	Cx	-0.1354			HIS+	5	C	C	Cox	0.7341
	5	C	C	Cox	0.5973			-0.0007		0.0381	0.5973						10	CG	CC	Cx	-0.0012											HIS+	7	CB	CT	Cl	-0.0414
	7	CB	CT	Cl	0.1303			0.039		-0.24	0.7341						13	CD2	CW	Cx	-0.1141			TRP	5	C	C	Cox	0.5973
	9	CG1	CT	Cl	-0.043			-0.0414		-0.0143	0.7341						15	CE1	CR	Cx	-0.017											TRP	7	CB	CT	Cl	-0.005
	12	CG2	CT	Cln	-0.3204			0.056		-0.0266	0.5366													PHE	5	C	C	Cox	0.5973
	16	CD1	CT	Cl	-0.066			0.0136		0.0192	0.8054					TRP	3	CA	CT	Cx	-0.0275											PHE	7	CB	CT	Cl	-0.0343
								-0.0303		0.0213	0.5366						11	CD1	CW	Cx	-0.1638			TYR	5	C	C	Cox	0.5973
VAL	3	CA	CT	Cx	-0.0875			-0.0094		-0.1231	0.7994						16	CE2	CN	Cx	0.138											TYR	7	CB	CT	Cl	-0.0152
	5	C	C	Cox	0.5973			0.0187		-0.0237	0.7341													GLU-	5	C	C	Cox	0.5366
	7	CB	CT	Clp	0.2985			-0.0479		0.0018						PHE	3	CA	CT	Cx	-0.0024				13	CD	C	Cox	0.8054			GLU-	7	CB	CT	Cl	0.056
	9	CG1	CT	Cln	-0.3192					-0.0536																							10	CG	CT	Cl	0.0136
	13	CG2	CT	Cln	-0.3192					-0.2637						TYR	3	CA	CT	Cx	-0.0014			ASP-	5	C	C	Cox	0.5366
										0.0486							19	CZ	C	Cx	0.3226				10	CG	C	Cox	0.7994			ASP-	7	CB	CT	Cl	-0.0303
ASN	3	CA	CT	Cx	0.0143					0.8076
	5	C	C	Cox	0.5973					-0.1354						GLU-	3	CA	CT	Cx	0.0397			LYS+	5	C	C	Cox	0.7341			LYS+	7	CB	CT	Cl	-0.0094
	7	CB	CT	Cl	-0.2041					-0.0012																							10	CG	CT	Cl	0.0187
	10	CG	C	Cox	0.713					-0.1141						ASP-	3	CA	CT	Cx	0.0381			PRO	4	C	C	Cox	0.5896				13	CD	CT	Cl	-0.0479
										-0.017
GLN	3	CA	CT	Cx	-0.0031					0.0397						LYS+	3	CA	CT	Cx	-0.24			CYS	5	C	C	Cox	0.5973			PRO	6	CB	CT	Cl	-0.007
	5	C	C	Cox	0.5973					0.0381							16	CE	CT	Cx	-0.0143												9	CG	CT	Cl	0.0189
	7	CB	CT	Cl	-0.0036					-0.24														MET	5	C	C	Cox	0.5973
	10	CG	CT	Cl	-0.0645					-0.0143						PRO	2	CA	CT	Cx	-0.0266											CYS
	13	CD	C	Cox	0.6951		Average	-0.0242606	-0.139088	-0.00213778	0.654003	0.3258	-0.3566				12	CD	CT	Cx	0.0192			ARG0	5	C	C	Cox	0.7341
							Std	0.0745614	0.102009	0.175029	0.0915234	0.038608	0.0506667																			MET	7	CB	CT	Cl	0.0342
ARG+	3	CA	CT	Cx	-0.2637											CYS	3	CA	CT	Cx	0.0213			HIS0	5	C	C	Cox	0.7341
	5	C	C	Cox	0.7341												7	CB	CT	Cx	-0.1231											ARG0	7	CB	CT	Cl	-0.0007
	7	CB	CT	Cl	-0.0007																			GLU0	5	C	C	Cox	0.5366				10	CG	CT	Cl	0.039
	10	CG	CT	Cl	0.039											MET	3	CA	CT	Cx	-0.0237				13	CD	C	Cox	0.8054
	13	CD	CT	Cx	0.0486												10	CG	CT	Cx	0.0018											HIS0	7	CB	CT	Cl	-0.0414
	18	CZ	CA	Cox	0.8076												16	CE	CT	Cx	-0.0536			ASP0	5	C	C	Cox	0.5366
																									10	CG	C	Cox	0.7994			GLU0	7	CB	CT	Cl	0.056
HIS+	3	CA	CT	Cx	-0.1354											ARG0	3	CA	CT	Cx	-0.2637												10	CG	CT	Cl	0.0136
	5	C	C	Cox	0.7341							ATOM TYPES					13	CD	CT	Cx	0.0486			LYS0	5	C	C	Cox	0.7341
	7	CB	CT	Cl	-0.0414							Type no	Symbol	Type			18	CZ	CA	Cx	0.8076											ASP0	7	CB	CT	Cl	-0.0303
	10	CG	CC	Cx	-0.0012							1	Cl	C aliphatic
	13	CD2	CW	Cx	-0.1141							2	Cr	C aromatic		HIS0	3	CA	CT	Cx	-0.1354											LYS0	7	CB	CT	Cl	-0.0094
	15	CE1	CR	Cx	-0.017							3	Cx	C to heteroatom			10	CG	CC	Cx	-0.0012												10	CG	CT	Cl	0.0187
												4	Cox	C bonded to O			13	CD2	CW	Cx	-0.1141												13	CD	CT	Cl	-0.0479
TRP	3	CA	CT	Cx	-0.0275							5	Clp	C aliphatic -positively charged			15	CE1	CR	Cx	-0.017
	5	C	C	Cox	0.5973							6	Cln	C aliphatic -negatively charged
	7	CB	CT	Cl	-0.005							7	N	N uncharged		GLU0	3	CA	CT	Cx	0.0397
	10	CG	C*	Cr	-0.1415							8	O	O uncharged
	11	CD1	CW	Cx	-0.1638							9	S	S		ASP0	3	CA	CT	Cx	0.0381
	13	CD2	CB	Cr	0.1243							10	Np	N charged
	16	CE2	CN	Cx	0.138							11	On	O charged		LYS0	3	CA	CT	Cx	-0.24
	17	CE3	CA	Cr	-0.2387							12	NI	N in lysine			16	CE	CT	Cx	-0.0143
	19	CZ2	CA	Cr	-0.2601
	21	CZ3	CA	Cr	-0.1972
	23	CH2	CA	Cr	-0.1134
PHE	3	CA	CT	Cx	-0.0024
	5	C	C	Cox	0.5973
	7	CB	CT	Cl	-0.0343
	10	CG	CA	Cr	0.0118
	11	CD1	CA	Cr	-0.1256
	13	CD2	CA	Cr	-0.1256
	15	CE1	CA	Cr	-0.1704
	17	CE2	CA	Cr	-0.1704
	19	CZ	CA	Cr	-0.1072
TYR	3	CA	CT	Cx	-0.0014
	5	C	C	Cox	0.5973
	7	CB	CT	Cl	-0.0152
	10	CG	CA	Cr	-0.0011
	11	CD1	CA	Cr	-0.1906
	13	CD2	CA	Cr	-0.1906
	15	CE1	CA	Cr	-0.2341
	17	CE2	CA	Cr	-0.2341
	19	CZ	C	Cx	0.3226
GLU-	3	CA	CT	Cx	0.0397
	5	C	C	Cox	0.5366
	7	CB	CT	Cl	0.056
	10	CG	CT	Cl	0.0136
	13	CD	C	Cox	0.8054
ASP-	3	CA	CT	Cx	0.0381
	5	C	C	Cox	0.5366
	7	CB	CT	Cl	-0.0303
	10	CG	C	Cox	0.7994
LYS+	3	CA	CT	Cx	-0.24
	5	C	C	Cox	0.7341
	7	CB	CT	Cl	-0.0094
	10	CG	CT	Cl	0.0187
	13	CD	CT	Cl	-0.0479
	16	CE	CT	Cx	-0.0143
PRO	2	CA	CT	Cx	-0.0266
	4	C	C	Cox	0.5896
	6	CB	CT	Cl	-0.007
	9	CG	CT	Cl	0.0189
	12	CD	CT	Cx	0.0192
CYS	3	CA	CT	Cx	0.0213
	5	C	C	Cox	0.5973
	7	CB	CT	Cx	-0.1231
MET	3	CA	CT	Cx	-0.0237
	5	C	C	Cox	0.5973
	7	CB	CT	Cl	0.0342
	10	CG	CT	Cx	0.0018
	16	CE	CT	Cx	-0.0536
ARG0	3	CA	CT	Cx	-0.2637
	5	C	C	Cox	0.7341
	7	CB	CT	Cl	-0.0007
	10	CG	CT	Cl	0.039
	13	CD	CT	Cx	0.0486
	18	CZ	CA	Cx	0.8076
HIS0	3	CA	CT	Cx	-0.1354
	5	C	C	Cox	0.7341
	7	CB	CT	Cl	-0.0414
	10	CG	CC	Cx	-0.0012
	13	CD2	CW	Cx	-0.1141
	15	CE1	CR	Cx	-0.017
GLU0	3	CA	CT	Cx	0.0397
	5	C	C	Cox	0.5366
	7	CB	CT	Cl	0.056
	10	CG	CT	Cl	0.0136
	13	CD	C	Cox	0.8054
ASP0	3	CA	CT	Cx	0.0381
	5	C	C	Cox	0.5366
	7	CB	CT	Cl	-0.0303
	10	CG	C	Cox	0.7994
LYS0	3	CA	CT	Cx	-0.24
	5	C	C	Cox	0.7341
	7	CB	CT	Cl	-0.0094
	10	CG	CT	Cl	0.0187
	13	CD	CT	Cl	-0.0479
	16	CE	CT	Cx	-0.0143

## Sheet: O types
		Atom types						Atom charge
Amino acid	Atom no	Force field	PDB	This work	Atom charge			O	On
ALA	6	O	O	O	-0.5679			-0.5679	-0.8188
								-0.5679	-0.8188
GLY	7	O	O	O	-0.5679			-0.5679	-0.8014
								-0.5679	-0.8014
SER	6	O	O	O	-0.5679			-0.6761
								-0.5679
THR	6	O	O	O	-0.5679			-0.5679
	9	OG1	OH	O	-0.6761			-0.5679
								-0.5679
LEU	6	O	O	O	-0.5679			-0.5931
								-0.5679
ILE	6	O	O	O	-0.5679			-0.6086
								-0.5894
VAL	6	O	O	O	-0.5679			-0.5894
								-0.5679
ASN	6	O	O	O	-0.5679			-0.5679
	11	OD1	O	O	-0.5931			-0.5679
								-0.5579
GLN	6	O	O	O	-0.5679			-0.5819
	14	OE1	O	O	-0.6086			-0.5819
								-0.5894
ARG+	6	O	O	O	-0.5894			-0.5679
								-0.5748
HIS+	6	O	O	O	-0.5894			-0.5679
								-0.5894
TRP	6	O	O	O	-0.5679			-0.5894
								-0.5819				ATOM TYPES
PHE	6	O	O	O	-0.5679			-0.8188				Type no	Symbol	Type
								-0.8188				1	Cl	C aliphatic
TYR	6	O	O	O	-0.5679			-0.5819				2	Cr	C aromatic
	20	OH	OH	O	-0.5579			-0.8014				3	Cx	C to heteroatom
								-0.8014				4	Cox	C bonded to O
GLU-	6	O	O	O	-0.5819			-0.5894				5	Clp	C aliphatic -positively charged
	14	OE1	O2	On	-0.8188		Average	-0.608045	-0.8101			6	Cln	C aliphatic -negatively charged
	15	OE2	O2	On	-0.8188		Std	0.0789512	0.0100459			7	N	N uncharged
												8	O	O uncharged
ASP-	6	O	O	O	-0.5819							9	S	S
	11	OD1	O2	On	-0.8014							10	Np	N charged
	12	OD2	O2	On	-0.8014							11	On	O charged
												12	NI	N in lysine
LYS+	6	O	O	O	-0.5894
PRO	5	O	O	O	-0.5748
CYS	6	O	O	O	-0.5679
MET	6	O	O	O	-0.5679
ARG0	6	O	O	O	-0.5894
HIS0	6	O	O	O	-0.5894
GLU0	6	O	O	O	-0.5819
	14	OE1	O2	O	-0.8188
	15	OE2	O2	O	-0.8188
ASP0	6	O	O	O	-0.5819
	11	OD1	O2	O	-0.8014
	12	OD2	O2	O	-0.8014
LYS0	6	O	O	O	-0.5894
