# Supplementary material for: Mapping Hydrophobicity on the Protein Molecular Surface at Atom-Level Resolution
Source: PLoS One. 2014 Dec 2;9(12):e114042. doi: 10.1371/journal.pone.0114042 (PMC4252106; doi:10.1371/journal.pone.0114042)
Supplement: File S2 — Selection of the best atom types set by the regression of various sets of atom types (M = 8 to 12) for the hydrophobicity scale proposed by Wimley & White [38] . (XLSX) [file pone.0114042.s002.xlsx]

## Sheet: Read me
Notes and explanations
1	The following sheets present the fitness of reverse estimation of amino acid hydrophobicities from atomic contributions
2	Each sheet comprises
	for each hydrophobicity scale, i.e., Dgwif and Dgoct
		a list of the estimated overall hydrophobicity for the respective amino acid
		a list of the actual overall hydrophobicity for the respective amino acid
		statistical evaluation, i.e., error, standard deviation, variance
		overall statistical evaluation, including the regression coefficient, R2, for a linear y=x fit

## Sheet: small M=8
AA	Wif_est	Wif_target	Error	At Types
ALA	0.0833	0.17	1.0416	Cl	-0.0351
GLY	0.1184	0.01	-0.9155	Cr	-0.247
SER	0.3596	0.13	-0.6385	Cx	-0.0836
THR	0.3245	0.14	-0.5686	N	-0.0392
LEU	-0.022	-0.56	24.4307	O	0.3249
ILE	-0.022	-0.31	13.0777	S	-0.2104
VAL	0.0131	0.07	4.3535	Np	0.5836
ASN	0.2853	0.42	0.4723	On	0.8215
GLN	0.2502	0.58	1.3185
ARG+	1.0089	0.81	-0.1971
HIS+	0.9996	0.96	-0.0396
TRP	-1.6055	-1.85	0.1523
PHE	-1.399	-1.13	-0.1923
TYR	-0.9107	-0.94	0.0322
GLU-	1.6075	2.02	0.2566
ASP-	1.6425	1.23	-0.2512
LYS+	0.5131	0.99	0.9296
PRO	-0.0355	0.45	-13.6915
CYS	-0.1756	-0.24	0.3665
MET	-0.2944	-0.23	-0.2187
StDev					7.01888
Var					49.2647
AA	Oct_est	Oct_target	Error	At Types
ALA	0.1833	0.5	1.7271	Cl	-0.2557
GLY	0.439	1.15	1.6193	Cr	-0.3186
SER	0.9736	0.46	-0.5275	Cx	-0.1097
THR	0.7179	0.25	-0.6518	N	0.0141
LEU	-0.5837	-1.25	1.1413	O	0.6443
ILE	-0.5837	-1.12	0.9186	S	-0.4917
VAL	-0.3281	-0.46	0.4022	Np	1.3738
ASN	0.7321	0.85	0.1611	On	1.8446
GLN	0.4764	0.77	0.6164
ARG+	2.47	1.81	-0.2672
HIS+	2.6019	2.33	-0.1045
TRP	-1.9337	-2.09	0.0808
PHE	-1.7285	-1.71	-0.0107
TYR	-0.8753	-0.71	-0.1888
GLU-	3.5072	3.63	0.035
ASP-	3.7628	3.64	-0.0326
LYS+	0.9361	2.8	1.9912
PRO	-0.182	0.14	-1.7691
CYS	-0.1623	-0.02	-0.8768
MET	-0.5277	-0.67	0.2697
StDev					0.919309
Var					0.845129

## Sheet: large M=8
AA	Oct_est	Oct_target	Error	At Types
ALA	0.0843	0.17	1.0163	Cl	-0.0425
GLY	0.1268	0.01	-0.9211	Cr	-0.245
SER	0.0833	0.13	0.5612	Cx	-0.1749
THR	0.0408	0.14	2.4339	N	0.3453
LEU	-0.0432	-0.56	11.9669	O	0.1314
ILE	-0.0432	-0.31	6.1781	S	-0.0782
VAL	-0.0007	0.07	-102.897	Np	0.7933
ASN	0.386	0.42	0.088	On	0.8684
GLN	0.3435	0.58	0.6884
ARG+	0.7278	0.81	0.113
HIS0	0.2501	0.17	-0.3203
HIS+	1.1462	0.96	-0.1624
TRP	-1.3904	-1.85	0.3305
PHE	-1.3859	-1.13	-0.1846
TYR	-1.1844	-0.94	-0.2064
GLU-	1.6038	2.02	0.2595
GLU0	0.1296	-0.01	-1.0771
ASP-	1.6462	1.23	-0.2528
ASP0	0.1721	-0.07	-1.4067
LYS+	0.6177	0.99	0.6028
PRO	-0.1331	0.45	-4.3813
CYS	-0.1263	-0.24	0.9002
MET	-0.3437	-0.23	-0.3308
StDev					21.8181
Var					476.029
AA	Oct_est	Oct_target	Error	At Types
ALA	0.1498	0.5	2.3388	Cl	-0.2569
GLY	0.4067	1.15	1.8278	Cr	-0.2913
SER	0.4151	0.46	0.1082	Cx	-0.5122
THR	0.1582	0.25	0.5807	N	0.9104
LEU	-0.621	-1.25	1.0128	O	0.5206
ILE	-0.621	-1.12	0.8035	S	0.145
VAL	-0.3641	-0.46	0.2634	Np	2.2219
ASN	1.0686	0.85	-0.2046	On	2.0629
GLN	0.8117	0.77	-0.0513
ARG+	1.5998	1.81	0.1314
HIS0	0.4342	0.11	-0.7466
HIS+	3.0572	2.33	-0.2379
TRP	-1.7118	-2.09	0.2209
PHE	-1.5979	-1.71	0.0701
TYR	-1.2983	-0.71	-0.4531
GLU-	3.5065	3.63	0.0352
GLU0	0.4218	0.11	-0.7392
ASP-	3.7635	3.64	-0.0328
ASP0	0.6787	0.43	-0.3664
LYS+	1.3457	2.8	1.0807
PRO	-0.6193	0.14	-1.226
CYS	0.0395	-0.02	-1.5058
MET	-0.7295	-0.67	-0.0816
StDev					0.882032
Var					0.777981

## Sheet: small M=9
AA	Wif_est	Wif_target	Error	At Types
ALA	0.0901	0.17	0.8867	Cl	-0.0718
GLY	0.1619	0.01	-0.9382	Cr	-0.2522
SER	0.3748	0.13	-0.6531	Cx	-0.0683
THR	0.3029	0.14	-0.5379	N	0.0174
LEU	-0.1253	-0.56	3.4676	O	0.2812
ILE	-0.1253	-0.31	1.4732	S	-0.2585
VAL	-0.0535	0.07	-2.3077	Np	0.4964
ASN	0.3203	0.42	0.3111	On	0.8196
GLN	0.2485	0.58	1.3338	Nl	0.6154
ARG+	0.8919	0.81	-0.0919
HIS+	0.8781	0.96	0.0933
TRP	-1.5422	-1.85	0.1996
PHE	-1.4229	-1.13	-0.2059
TYR	-0.9579	-0.94	-0.0187
GLU-	1.5891	2.02	0.2712
ASP-	1.6609	1.23	-0.2594
LYS+	0.99	0.99	0
PRO	-0.05	0.45	-9.995
CYS	-0.1649	-0.24	0.4551
MET	-0.3051	-0.23	-0.2461
StDev					2.53294
Var					6.41579
AA	Oct_est	Oct_target	Error	At Types
ALA	0.2101	0.5	1.3803	Cl	-0.3992
GLY	0.6093	1.15	0.8876	Cr	-0.3387
SER	1.0329	0.46	-0.5546	Cx	-0.0498
THR	0.6337	0.25	-0.6055	N	0.2355
LEU	-0.9875	-1.25	0.2658	O	0.4734
ILE	-0.9875	-1.12	0.1341	S	-0.6799
VAL	-0.5883	-0.46	-0.2181	Np	1.0332
ASN	0.8691	0.85	-0.022	On	1.8372
GLN	0.4699	0.77	0.6385	Nl	2.405
ARG+	2.013	1.81	-0.1009
HIS+	2.127	2.33	0.0955
TRP	-1.6863	-2.09	0.2394
PHE	-1.8221	-1.71	-0.0615
TYR	-1.0598	-0.71	-0.3301
GLU-	3.4354	3.63	0.0566
ASP-	3.8346	3.64	-0.0507
LYS+	2.8	2.8	0
PRO	-0.239	0.14	-1.5858
CYS	-0.1205	-0.02	-0.834
MET	-0.5695	-0.67	0.1764
StDev					0.621384
Var					0.386119

## Sheet: large M=9
AA	Wif_est	Wif_target	Error	At Types
ALA	0.0722	0.17	1.3555	Cl	-0.0734
GLY	0.1455	0.01	-0.9313	Cr	-0.2527
SER	0.2026	0.13	-0.3582	Cx	-0.0184
THR	0.1292	0.14	0.0838	N	0.1069
LEU	-0.148	-0.56	2.7846	O	0.0754
ILE	-0.148	-0.31	1.0951	S	-0.3163
VAL	-0.0746	0.07	-1.9385	Np	0.421
ASN	0.2361	0.42	0.7789	On	0.804
GLN	0.1627	0.58	2.5644	Nl	1.083
ARG+	0.911	0.81	-0.1108
HIS0	0.2309	0.17	-0.2637
HIS+	0.859	0.96	0.1175
TRP	-1.3739	-1.85	0.3465
PHE	-1.4441	-1.13	-0.2175
TYR	-1.1344	-0.94	-0.1714
GLU-	1.5883	2.02	0.2718
GLU0	0.1312	-0.01	-1.0762
ASP-	1.6617	1.23	-0.2598
ASP0	0.2046	-0.07	-1.3422
LYS+	0.99	0.99	0
PRO	-0.0196	0.45	-23.9703
CYS	-0.1891	-0.24	0.269
MET	-0.2809	-0.23	-0.1811
StDev					5.14053
Var					26.4251
AA	Oct_est	Oct_target	Error	At Types
ALA	0.1137	0.5	3.3994	Cl	-0.3711
GLY	0.4847	1.15	1.3725	Cr	-0.3148
SER	0.7839	0.46	-0.4132	Cx	-0.0594
THR	0.4128	0.25	-0.3944	N	0.245
LEU	-0.9996	-1.25	0.2505	O	0.3585
ILE	-0.9996	-1.12	0.1205	S	-0.5551
VAL	-0.6285	-0.46	-0.2681	Np	1.084
ASN	0.6578	0.85	0.2922	On	1.8831
GLN	0.2867	0.77	1.6856	Nl	3.4879
ARG+	2.0367	1.81	-0.1113
HIS0	0.4254	0.11	-0.7414
HIS+	2.1033	2.33	0.1078
TRP	-1.6489	-2.09	0.2675
PHE	-1.7751	-1.71	-0.0367
TYR	-1.1612	-0.71	-0.3886
GLU-	3.4495	3.63	0.0523
GLU0	0.4003	0.11	-0.7252
ASP-	3.8205	3.64	-0.0473
ASP0	0.7713	0.43	-0.4425
LYS+	2.8	2.8	0
PRO	-0.3168	0.14	-1.4419
CYS	-0.1298	-0.02	-0.8459
MET	-0.5602	-0.67	0.1959
StDev					0.978034
Var					0.95655

## Sheet: small M=10
AA	Wif_est	Wif_target	Error	At Types
ALA	0.0767	0.17	1.2172	Cl	-0.0671
GLY	0.1438	0.01	-0.9304	Cr	-0.2567
SER	0.3929	0.13	-0.6691	Cx	-0.0941
THR	0.3258	0.14	-0.5702	Cox	-0.2551
LEU	-0.1246	-0.56	3.4949	N	0.1497
ILE	-0.1246	-0.31	1.4883	O	0.3432
VAL	-0.0575	0.07	-2.2174	S	-0.204
ASN	0.3146	0.42	0.3352	Np	0.5414
GLN	0.2475	0.58	1.3436	On	0.8782
ARG+	0.8929	0.81	-0.0929	Nl	1.1416
HIS+	0.8771	0.96	0.0946
TRP	-1.5019	-1.85	0.2318
PHE	-1.4634	-1.13	-0.2278
TYR	-0.9576	-0.94	-0.0184
GLU-	1.6719	2.02	0.2082
ASP-	1.5781	1.23	-0.2206
LYS+	0.99	0.99	0
PRO	-0.0846	0.45	-6.3222
CYS	-0.1544	-0.24	0.5545
MET	-0.3156	-0.23	-0.2713
StDev					1.84419
Var					3.40105
AA	Oct_est	Oct_target	Error	At Types
ALA	0.2329	0.5	1.1471	Cl	-0.4072
GLY	0.6401	1.15	0.7966	Cr	-0.331
SER	1.0021	0.46	-0.541	Cx	-0.006
THR	0.5949	0.25	-0.5798	Cox	0.2675
LEU	-0.9888	-1.25	0.2641	N	0.0106
ILE	-0.9888	-1.12	0.1326	O	0.368
VAL	-0.5816	-0.46	-0.2091	S	-0.7726
ASN	0.8789	0.85	-0.0329	Np	0.9568
GLN	0.4717	0.77	0.6324	On	1.7375
ARG+	2.0114	1.81	-0.1001	Nl	3.3876
HIS+	2.1286	2.33	0.0946
TRP	-1.7547	-2.09	0.1911
PHE	-1.7534	-1.71	-0.0247
TYR	-1.0603	-0.71	-0.3304
GLU-	3.2947	3.63	0.1018
ASP-	3.9753	3.64	-0.0844
LYS+	2.8	2.8	0
PRO	-0.1803	0.14	-1.7764
CYS	-0.1384	-0.02	-0.8555
MET	-0.5516	-0.67	0.2147
StDev					0.614801
Var					0.377981

## Sheet: small M=12
AA	Wif_est	Wif_target	Error	At Types
ALA	0.179	0.17	-0.0503	Cl	0.2169
GLY	-0.0379	0.01	-1.2642	Cr	-0.2607
SER	0.1949	0.13	-0.3331	Cx	-0.1217
THR	0.4118	0.14	-0.66	Cox	-0.2645
LEU	-0.1366	-0.56	3.1004	Clp	1.5299
ILE	-0.31	-0.31	0	Cln	-0.9227
VAL	-0.3534	0.07	-1.1981	N	-0.0062
ASN	0.2628	0.42	0.5981	O	0.3544
GLN	0.4797	0.58	0.2092	S	-0.1231
ARG+	0.9798	0.81	-0.1733	Np	0.4881
HIS+	0.7902	0.96	0.2148	On	0.7653
TRP	-1.6348	-1.85	0.1316	Nl	0.4989
PHE	-1.3853	-1.13	-0.1843
TYR	-0.8918	-0.94	0.054
GLU-	1.8048	2.02	0.1192
ASP-	1.4452	1.23	-0.1489
LYS+	0.99	0.99	0
PRO	0.2742	0.45	0.6411
CYS	-0.2826	-0.24	-0.1507
MET	-0.1874	-0.23	0.2273
StDev					0.864038
Var					0.746562
AA	Oct_est	Oct_target	Error	At Types
ALA	0.2896	0.5	0.7265	Cl	-0.2485
GLY	0.5381	1.15	1.1372	Cr	-0.3332
SER	0.8912	0.46	-0.4839	Cx	-0.0217
THR	0.6427	0.25	-0.611	Cox	0.2613
LEU	-0.9792	-1.25	0.2765	Clp	0.5564
ILE	-1.12	-1.12	0	Cln	-0.9126
VAL	-0.7308	-0.46	-0.3705	N	-0.0763
ASN	0.8494	0.85	0.0007	O	0.3748
GLN	0.6009	0.77	0.2815	S	-0.7263
ARG+	2.0599	1.81	-0.1213	Np	0.9277
HIS+	2.0801	2.33	0.1201	On	1.6749
TRP	-1.8293	-2.09	0.1425	Nl	3.029
PHE	-1.7096	-1.71	0.0002
TYR	-1.0233	-0.71	-0.3062
GLU-	3.3693	3.63	0.0774
ASP-	3.9007	3.64	-0.0668
LYS+	2.8	2.8	0
PRO	0.0194	0.14	6.2007
CYS	-0.2099	-0.02	-0.9047
MET	-0.4801	-0.67	0.3956
StDev					1.45439
Var					2.11526

## Sheet: large M=12
AA	Wif_est	Wif_target	Error	At Types
ALA	0.1638	0.17	0.0376	Cl	0.1199
GLY	0.0439	0.01	-0.7723	Cr	-0.2611
SER	0.0147	0.13	7.8714	Cx	0.0031
THR	0.1346	0.14	0.0403	Cox	0.0611
LEU	-0.185	-0.56	2.0264	Clp	1.0785
ILE	-0.31	-0.31	0	Cln	-0.7137
VAL	-0.305	0.07	-1.2295	N	0.0121
ASN	0.2046	0.42	1.0525	O	-0.0324
GLN	0.3246	0.58	0.7871	S	-0.3436
ARG+	0.9784	0.81	-0.1721	Np	0.3092
HIS0	0.1974	0.17	-0.1388	On	0.6701
HIS+	0.7916	0.96	0.2128	Nl	0.5832
TRP	-1.3846	-1.85	0.3362
PHE	-1.4029	-1.13	-0.1945
TYR	-1.171	-0.94	-0.1973
GLU-	1.685	2.02	0.1988
GLU0	0.2801	-0.01	-1.0357
ASP-	1.565	1.23	-0.2141
ASP0	0.1602	-0.07	-1.4371
LYS+	0.99	0.99	0
PRO	0.2869	0.45	0.5685
CYS	-0.2965	-0.24	-0.1906
MET	-0.1735	-0.23	0.3258
StDev					1.79874
Var					3.23545
AA	Oct_est	Oct_target	Error	At Types
ALA	0.2596	0.5	0.9264	Cl	-0.4211
GLY	0.6806	1.15	0.6896	Cr	-0.3197
SER	0.6501	0.46	-0.2924	Cx	0.1725
THR	0.229	0.25	0.0916	Cox	0.9886
LEU	-1.0655	-1.25	0.1731	Clp	-0.2503
ILE	-1.12	-1.12	0	Cln	-0.5374
VAL	-0.6445	-0.46	-0.2862	N	-0.2774
ASN	0.7677	0.85	0.1072	O	-0.203
GLN	0.3466	0.77	1.2214	S	-1.0738
ARG+	2.0426	1.81	-0.1139	Np	0.6602
HIS0	0.2222	0.11	-0.505	On	1.2987
HIS+	2.0974	2.33	0.1109	Nl	3.2101
TRP	-1.5913	-2.09	0.3134
PHE	-1.6589	-1.71	0.0308
TYR	-1.3697	-0.71	-0.4816
GLU-	3.4245	3.63	0.06
GLU0	0.421	0.11	-0.7387
ASP-	3.8455	3.64	-0.0535
ASP0	0.8421	0.43	-0.4894
LYS+	2.8	2.8	0
PRO	0.011	0.14	11.777
CYS	-0.2207	-0.02	-0.9094
MET	-0.4693	-0.67	0.4277
StDev					2.50301
Var					6.26504
