# Supplementary material for: Mapping Hydrophobicity on the Protein Molecular Surface at Atom-Level Resolution
Source: PLoS One. 2014 Dec 2;9(12):e114042. doi: 10.1371/journal.pone.0114042 (PMC4252106; doi:10.1371/journal.pone.0114042)
Supplement: File S3 — Calculation of the best atomic hydrophobicity sets for M = 12 and for various hydrophobicity scales when ASA is considered (Part 1) and when it is not considered (Part 2). (XLSX) [file pone.0114042.s003.xlsx]

## Sheet: read me
Notes and explanations
The Excel file contains two parts: Calculation of atomic hydrophobicities; and Atomic contibutions in peptides, with no ASA considered
Calculation of atomic hydrophobicities considering ASA (Part 1); and of Atomic hydrophobicities no ASA considered (Part 2)
Notes regarding Atomic hydrophobicities
1	The following sheets present the fitness of reverse estimation of amino acid hydrophobicities from atomic contributions for 12 atom types
2	Each sheet comprises, for each hydrophobicity scale, i.e.,
		Dwif	Hydrophobicity membrane (Wimley & White, 1998)
		Doct	Hydrophobicity octanol (Wimley & White, 1996)
		DGhx	Free enthalpy, for the above (Wimley & White, 1998)
		Dgsa	Entropy, from the above (Wimley & White, 1998)
		KD	Hydrophobicity Kyte-Doolittle cf. Kyte J and Doolittle RF A Simple Method for Displaying the Hydropathic Character of a Protein . Journal of Molecular Biology 157(6): 105-142, 1982.
		HW	Hydrophobicity Hopp-Woods cf. Hopp TP and Woods KR Prediction of protein antigenic determinants from amino acid sequences. Proc. Nat. Acad. Sci. USA 78(6): 3824-3828, June 1981.
		logP	cf. HyperChem implementation, plus estimation of logP for Lysine (extrapolation from His using 3 scales of hydrophobicity, HW, Wif, oct)
		RB	Estimated_hydrophobic_effect_for_residue_burial_[kcal/mol] (Karplus, 1998)
		SCB	Estimated_hydrophobic_effect_for_side_chain_burial_c_[kcal/mol] (Karplus, 1998)
		retn21	HPLC retention values assigned according to Meek, PNAS 77; 1632-1636 (1980), using a linear acetonitrile gradient, 0.75% per minute, at room temperature.
		retn74	HPLC retention values assigned according to Meek, PNAS 77; 1632-1636 (1980), using a linear acetonitrile gradient, 0.75% per minute, at room temperature.
		DGapp_0	Position specific ΔG aa(i) app (kcal/mol), at position 0; according to Hessa et al. (Nature. 2007)
		DGsc_wbi	Whole-protein hydrophobicity scale determined from the OmpLA system, according to Moon et al. (PNAS 2011.)
		DGwm_UHS	Water-Membrane Transfer Free Energies in kcal/mol; according to Koehler J et al. (Proteins. 2009)
	the regression data for
		marge matrix, 23 amino acids, both nutral and charged
		small matrix, 20 amino acids
3	Target is:	the value that has to be reached, as in the physical value to be regressed
4	In all of the above "hydrophobicity" means "overall hydrophobicity" cf. text of the manuscript

## Sheet: Part 1
							Part 1: Atomic hydrophobicities (M12) with ASA considered

## Sheet: Comparison
	Scale	Comparison
		R^2	Error_avg
	Dwif	0.95	0.06
	Doct	0.97	0.32
	DGhx	0.97	0.02
	Dgsa	0.82	0.02
	KD	0.89	-0.22
	HW	0.95	1.35
	logP	0.96	2.51
	RB	0.92	0.03
	SCB	0.92	0.03
	retn21	0.97	-0.15
	retn74	0.898	-2.35

## Sheet: Dgwif
AA	Wif_est	Wif_target	Error	Atomic Coeff
ALA	0.179	0.17	-0.0503	Cl	0.2169
GLY	-0.0379	0.01	-1.2642	Cr	-0.2607
SER	0.1949	0.13	-0.3331	Cx	-0.1217
THR	0.4118	0.14	-0.66	Cox	-0.2645
LEU	-0.1366	-0.56	3.1004	Clp	1.5299
ILE	-0.31	-0.31	0	Cln	-0.9227
VAL	-0.3534	0.07	-1.1981	N	-0.0062
ASN	0.2628	0.42	0.5981	O	0.3544
GLN	0.4797	0.58	0.2092	S	-0.1231
ARG+	0.9798	0.81	-0.1733	Np	0.4881
HIS+	0.7902	0.96	0.2148	On	0.7653
TRP	-1.6348	-1.85	0.1316	Nl	0.4989
PHE	-1.3853	-1.13	-0.1843
TYR	-0.8918	-0.94	0.054
GLU-	1.8048	2.02	0.1192
ASP-	1.4452	1.23	-0.1489
LYS+	0.99	0.99	0
PRO	0.2742	0.45	0.6411
CYS	-0.2826	-0.24	-0.1507
MET	-0.1874	-0.23	0.2273
Err_avg			0.05664
St dev	0.856287

## Sheet: Dgoct
AA	Oct_est	Oct_target	Error	Atomic Coeff
ALA	0.2896	0.5	0.7265	Cl	-0.2485
GLY	0.5381	1.15	1.1372	Cr	-0.3332
SER	0.8912	0.46	-0.4839	Cx	-0.0217
THR	0.6427	0.25	-0.611	Cox	0.2613
LEU	-0.9792	-1.25	0.2765	Clp	0.5564
ILE	-1.12	-1.12	0	Cln	-0.9126
VAL	-0.7308	-0.46	-0.3705	N	-0.0763
ASN	0.8494	0.85	0.0007	O	0.3748
GLN	0.6009	0.77	0.2815	S	-0.7263
ARG+	2.0599	1.81	-0.1213	Np	0.9277
HIS+	2.0801	2.33	0.1201	On	1.6749
TRP	-1.8293	-2.09	0.1425	Nl	3.029
PHE	-1.7096	-1.71	0.0002
TYR	-1.0233	-0.71	-0.3062
GLU-	3.3693	3.63	0.0774
ASP-	3.9007	3.64	-0.0668
LYS+	2.8	2.8	0
PRO	0.0194	0.14	6.2007
CYS	-0.2099	-0.02	-0.9047
MET	-0.4801	-0.67	0.3956
Err_avg			0.324725
St dev	1.63868

## Sheet: DGhx
AA	DGhx_est	DGhx_target	Error	Atomic Coeff
ALA	-0.2568	-0.63	1.4528	Cl	1.7584
GLY	-2.0152	-3.5	0.7368	Cr	1.445
SER	-0.9367	-2.12	1.2633	Cx	3.1791
THR	0.8217	-0.07	-1.0852	Cox	0.054
LEU	6.1342	6.64	0.0825	Clp	0.6109
ILE	6.15	6.15	0	Cln	2.8901
VAL	4.3758	3.87	-0.1156	N	-3.1478
ASN	-5.4511	-3.71	-0.3194	O	-2.1005
GLN	-3.6928	-1.03	-0.7211	S	0.8075
ARG+	-14.9118	-17.73	0.189	Np	-8.2493
HIS+	-7.2182	-4.4	-0.3904	On	-7.8969
TRP	11.6233	11.69	0.0057	Nl	-22.279
PHE	8.4129	8.91	0.0591
TYR	8.0465	7.37	-0.0841
GLU-	-11.1133	-11.18	0.006
ASP-	-15.9967	-15.93	-0.0042
LYS+	-15.84	-15.84	0
PRO	4.6806	2.67	-0.4296
CYS	1.9713	1.26	-0.3608
MET	6.9087	7.62	0.103
Err_avg			0.01939
St dev	8.5094

## Sheet: DGsa
AA	DGsa_est	DGsa_target	Error	Atomic Coeff
ALA	17.8252	21.96	0.232	Cl	2.9287
GLY	14.8965	19.09	0.2815	Cr	1.8908
SER	22.3652	23.46	0.049	Cx	4.1464
THR	25.2939	25.51	0.0085	Cox	7.6754
LEU	29.3094	29.23	-0.0027	Clp	1.3695
ILE	28.74	28.74	0	Cln	5.0573
VAL	26.3806	26.46	0.003	N	-0.2476
ASN	28.5753	26.21	-0.0828	O	3.3223
GLN	31.5041	28.89	-0.083	S	4.5195
ARG+	34.0119	35.7	0.0496	Np	0.8418
HIS+	31.9481	30.26	-0.0528	On	0.4472
TRP	37.2151	35.68	-0.0413	Nl	4.3609
PHE	29.17	31.67	0.0857
TYR	34.7479	33.59	-0.0333
GLU-	25.7949	27.33	0.0595
ASP-	26.3951	24.86	-0.0582
LYS+	32.19	32.19	0
PRO	24.9004	25.26	0.0144
CYS	23.5624	23.99	0.0181
MET	30.6376	30.21	-0.014
Err_avg			0.02166
St dev	5.50392

## Sheet: KD
AA	KD_est	KD_target	Error	Atomic Coeff
ALA	-1.1842	1.8	-2.52	Cl	-0.1963
GLY	-0.9879	-0.4	-0.5951	Cr	0.3506
SER	-1.255	-0.8	-0.3625	Cx	0.341
THR	-1.4512	-0.7	-0.5177	Cox	1.2355
LEU	3.9019	3.8	-0.0261	Clp	-7.0675
ILE	4.5	4.5	0	Cln	6.0768
VAL	4.0981	4.2	0.0249	N	-1.9563
ASN	-2.5131	-3.5	0.3927	O	-0.6081
GLN	-2.7094	-3.5	0.2918	S	2.7745
ARG+	-4.6496	-4.5	-0.0322	Np	-1.4446
HIS+	-3.0504	-3.2	0.049	On	-1.503
TRP	-0.3546	-0.9	1.5379	Nl	-2.6643
PHE	0.9197	2.8	2.0446
TYR	0.302	-1.3	-5.3051
GLU-	-4.0454	-3.5	-0.1348
ASP-	-2.9546	-3.5	0.1846
LYS+	-3.9	-3.9	0
PRO	-1.0395	-1.6	0.5393
CYS	2.1276	2.5	0.175
MET	2.2724	1.9	-0.1639
Err_avg			-0.22088
St dev	2.78983

## Sheet: HW
AA	HW_est	HW_target	Error	Atomic Coeff
ALA	-0.0144	-0.5	33.7772	Cl	0.1708
GLY	-0.1851	0	-1	Cr	-0.4099
SER	-0.4949	0.3	-1.6062	Cx	-0.7745
THR	-0.3241	-0.4	0.2341	Cox	-0.5334
LEU	-1.5646	-1.8	0.1504	Clp	2.704
ILE	-1.8	-1.8	0	Cln	-2.1271
VAL	-1.7354	-1.5	-0.1356	N	0.658
ASN	0.575	0.2	-0.6522	O	0.4648
GLN	0.7458	0.2	-0.7318	S	0.1115
ARG+	2.1722	3	0.3811	Np	1.3329
HIS+	0.3278	-0.5	-2.5253	On	1.7915
TRP	-3.3648	-3.4	0.0105	Nl	3.4474
PHE	-2.4738	-2.5	0.0106
TYR	-2.3736	-2.3	-0.031
GLU-	2.9648	3	0.0119
ASP-	3.0352	3	-0.0116
LYS+	3	3	0
PRO	-0.6181	0	-1
CYS	-0.8481	-1	0.1791
MET	-1.4519	-1.3	-0.1046
Err_avg			1.34783
St dev	1.8793

## Sheet: logP
AA	HW_est	HW_target	Error	Atomic Coeff
ALA	-0.8058	-0.56	-0.3051	Cl	0.3059
GLY	-1.1117	-1.63	0.4662	Cr	0.3696
SER	-1.4975	-1.34	-0.1052	Cx	-0.1161
THR	-1.1916	-0.93	-0.2195	Cox	-0.3177
LEU	-0.012	-0.64	52.1209	Clp	-1.0143
ILE	0.71	0.71	0	Cln	0.904
VAL	-0.318	0.31	-1.975	N	-0.4083
ASN	-1.8015	-2.04	0.1324	O	-0.2696
GLN	-1.4956	-1.79	0.1969	S	0.4679
ARG+	-2.0239	-1.55	-0.2342	Np	-0.341
HIS+	-1.8361	-2.31	0.2581	On	2.0224
TRP	0.7713	0.9	0.1669	Nl	-2.5421
PHE	1.4117	1.13	-0.1996
TYR	0.6564	0.84	0.2797
GLU-	3.4287	3.3	-0.0375
ASP-	2.9213	3.05	0.0441
LYS+	-2.8522	-2.85219	0
PRO	-0.616	-0.33	-0.4643
CYS	-0.7599	-0.76	0.0001
MET	-0.5701	-0.57	-0.0002
Err_avg			2.50623
St dev	1.61218

[truncated: 23 more sheets: RB, SCB, retn21, retn74, DGaa_0, DGsc_wbi, DGwm_UHS, matrix 12types, Part 2, Dgwif_noASA, Dgoct_no ASA, Dghx_no ASA, DgSA_no ASA, KD_no ASA, HW no ASA, logP no ASA, ST no ASA, RB no ASA, SCB no ASA, retn21 no ASA …]
