# Supplementary material for: Mapping Hydrophobicity on the Protein Molecular Surface at Atom-Level Resolution
Source: PLoS One. 2014 Dec 2;9(12):e114042. doi: 10.1371/journal.pone.0114042 (PMC4252106; doi:10.1371/journal.pone.0114042)
Supplement: File S4 — Calculation of the Accessible Solvent Areas (ASA) for each atom in each amino acid as a function of the probe radius. (XLSX) [file pone.0114042.s004.xlsx]

## Sheet: read me
Notes and explanations
1	The following sheets present the accessible surface area for respective atom types as a function of probe radius ASA=atom_f(R)
2	Each sheet comprises
	a) ASA for each atom type in all amino acids
	b) ASA for atoms present in each amino acid

## Sheet: ASA_atom_f(r)
ALA						GLY					SER							THR								LEU									ILE									VAL
R	N	Cx	Cox	O	Cl	R	N	Cx	Cox	O	R	N	Cx	Cox	O	Cx	O	R	N	Cx	Cox	O	Cx	O	Cl	R	N	Cx	Cox	O	Cl	Clp	Cln	Cln	R	N	Cx	Cox	O	Cl	Cl	Cln	Cl	R	N	Cx	Cox	O	Clp
1.4	10.523	5.175	4.406	12.902	14.061	1.4	9.995	9.399	4.463	13.721	1.4	10.609	5.109	5.451	13.971	10.493	13.818	1.4	8.492	4.862	2.402	13.918	5.838	13.736	14.497	1.4	9.455	4.893	2.031	13.981	10.817	5.881	14.578	14.461	1.4	11.011	4.351	1.98	13.715	5.777	10.724	14.131	14.664	1.4	10.404	4.89	2.208	13.593	5.484
2	10.16	5.431	4.618	13.975	14.034	2	10.714	9.979	4.504	14.19	2	8.751	5.127	2.909	15.381	11.017	14.319	2	8.113	4.199	1.683	14.049	5.457	15.258	15.492	2	10.817	5.351	1.188	13.809	10.547	5.766	15.387	14.684	2	10.44	3.184	1.545	14.322	6.185	10.695	13.699	16.7	2	9.101	4.731	1.64	13.509	6.254
3	10.256	5.119	0	15.547	16.793	3	10.432	9.882	4.599	14.312	3	9.537	4.343	2.853	16.518	10.753	15.131	3	7.715	3.786	1.42	14.296	5.645	16.316	16.32	3	9.666	1.995	0	16.537	11.02	4.51	17.186	16.229	3	9.143	0	0	15.089	6.653	11.102	15.193	17.994	3	7.737	4.078	0	15.13	6.508
4	7.834	4.464	0	16.684	16.025	4	9.515	10.263	2.563	16.982	4	4.107	0	2.759	17.84	12.305	17.026	4	6.551	2.135	0	17.228	5.877	17.802	17.205	4	6.272	0	0	17.325	12.256	1.938	19.814	16.933	4	4.407	0	0	14.874	7.138	10.064	15.936	17.196	4	5.292	1.439	0	16.261	7.408
5	5.257	5.814	0	18.052	18.185	5	9.516	10.085	1.601	16.309	5	2.621	0	2.722	17.525	11.937	17.06	5	5.344	0	0	15.658	5.406	18.163	17.42	5	5.418	0	0	17.947	11.734	0	21.762	18.297	5	4.041	0	0	16.611	7.067	10.402	15.016	18.659	5	4.367	0	0	16.599	9.074
6	4.555	5.3	0	17.905	20.036	6	7.876	12.727	0	18.333	6	2.296	0	2.78	18.213	12.486	18.129	6	6.194	0	0	17.98	5.656	17.638	18.217	6	5.458	0	0	18.461	11.36	0	21.783	19.011	6	0	0	0	17.838	6.642	10.566	17.008	19.224	6	0	0	0	17.899	8.972
7	3.801	5.026	0	17.345	18.836	7	4.965	14.391	0	20.395	7	2.07	0	2.262	18.959	13.565	18.287	7	3.276	0	0	17.237	5.441	17.408	20.052	7	3.353	0	0	18.675	5.981	0	24.957	20.141	7	0	0	0	18.1	6.931	10.667	17.683	20.19	7	0	0	0	17.973	8.557
8	2.937	4.778	0	18.438	20.606	8	5.05	14.602	0	20.029	8	0	0	0	19.636	11.829	18.907	8	0	0	0	17.589	7.308	19.112	20.136	8	3.499	0	0	18.795	6.58	0	25.932	22.542	8	0	0	0	16.392	7.3	9.889	17.616	22.07	8	0	0	0	17.066	8.644
9	0	6.788	0	19.032	22.337	9	4.727	14.774	0	19.921	9	0	0	0	21.031	12.425	18.677	9	0	0	0	18.083	7.399	19.23	21.661	9	0	0	0	19.856	7.195	0	26.55	22.436	9	0	0	0	16.123	6.925	11.794	16.77	22.688	9	0	0	0	17.43	8.606
10	0	6.451	0	18.73	23.301	10	4.372	15.337	0	20.79	10	0	0	0	21.191	12.251	18.149	10	0	0	0	18.411	7.111	18.761	20.338	10	0	0	0	18.43	6.774	0	26.742	22.785	10	0	0	0	16.658	7.276	12.024	17.103	22.963	10	0	0	0	16.187	5.602
11	0	7.386	0	17.461	23.981	11	4.504	14.658	0	21.989	11	0	0	0	21.502	13.698	17.516	11	0	0	0	18.537	7.08	17.298	21.344	11	0	0	0	20.495	8.266	0	27.053	25.481	11	0	0	0	17.399	5.964	11.004	19.263	21.773	11	0	0	0	14.886	5.637
12	0	7.668	0	17.885	24.545	12	4.503	14.594	0	21.653	12	0	0	0	20.569	12.218	16.821	12	0	0	0	20.124	6.54	17.201	20.96	12	0	0	0	20.62	7.209	0	26.564	25.976	12	0	0	0	16.334	5.71	10.496	18.066	20.969	12	0	0	0	15.675	5.094
13	0	6.991	0	17.753	24.447	13	4.537	15.122	0	22.227	13	0	0	0	21.34	12.422	17.289	13	0	0	0	20.139	6.833	16.804	20.952	13	0	0	0	18.612	7.466	0	27.406	22.702	13	0	0	0	15.586	6.517	10.787	17.814	21.202	13	0	0	0	16.78	6.567
14	0	6.404	0	19.142	22.846	14	4.523	15.922	0	22.715	14	0	0	0	21.221	12.169	17.159	14	0	0	0	20.252	6.886	17.895	21.723	14	0	0	0	18.934	7.241	0	27.926	21.117	14	0	0	0	15.408	7.049	11.145	17.671	19.711	14	0	0	0	16.194	6.937
15	0	0	0	21.265	25.634	15	4.786	16.073	0	22.221	15	0	0	0	20.716	12.598	18.485	15	0	0	0	17.967	7.169	17.77	21.735	15	0	0	0	23.97	0	0	28.191	24.536	15	0	0	0	16.313	6.626	11.441	18.544	20.39	15	0	0	0	16.871	6.582
16	0	0	0	20.248	25.692	16	4.75	15.75	0	21.937	16	0	0	0	21.25	12.592	19.302	16	0	0	0	17.381	7.895	17.244	21.426	16	0	0	0	24.112	0	0	28.392	23.536	16	0	0	0	16.974	6.205	11.655	18.396	22.298	16	0	0	0	17.221	5.279
17	0	0	0	20.67	26.512	17	4.475	15.881	0	22.914	17	0	0	0	22.015	12.246	19.521	17	0	0	0	17.975	7.967	17.98	21.166	17	0	0	0	24.514	0	0	28.22	25.866	17	0	0	0	16.844	6.231	11.514	19.085	22.642	17	0	0	0	16.649	5.49
18	0	0	0	21.017	27.009	18	4.248	15.454	0	23.49	18	0	0	0	21.275	12.261	18.93	18	0	0	0	18.045	9.101	17.755	21.526	18	0	0	0	22.963	0	0	26.594	27.699	18	0	0	0	17.567	7.15	11.369	18.831	21.33	18	0	0	0	15.288	5.536
19	0	0	0	20.943	27.648	19	4.267	15.579	0	23.685	19	0	0	0	23.004	11.213	19.293	19	0	0	0	17.153	9.168	18.562	21.499	19	0	0	0	22.494	0	0	26.603	27.636	19	0	0	0	17.873	6.966	12.448	18.299	22.029	19	0	0	0	14.75	5.305
20	0	0	0	20.51	27.706	20	4.266	15.461	0	22.276	20	0	0	0	22.879	11.245	20.138	20	0	0	0	18.883	9.219	18.877	21.631	20	0	0	0	22.1	0	0	25.931	27.55	20	0	0	0	17.225	6.933	12.279	18.67	22.575	20	0	0	0	14.837	5.558
[truncated: 137 more columns]

## Sheet: N
R	ALA	GLY	SER	THR	LEU	ILE	VAL	ASN	GLN	ARG	HIS	TRP	PHE	TYR	GLU	ASP	LYS	PRO	CYS	MET
1.4	10.523	9.995	10.609	8.492	9.455	11.011	10.404	24.061	24.59	19.943	10.255	20.934	10.226	9.237	9.441	9.432	10.146	2.784	9.851	10.171
2	10.16	10.714	8.751	8.113	10.817	10.44	9.101	24.361	23.617	19.603	9.904	19.751	10.27	10.366	9.335	10.032	10.09	3.188	9.963	9.953
3	10.256	10.432	9.537	7.715	9.666	9.143	7.737	25.993	24.893	18.053	9.33299	17.841	9.642	8.986	9.079	9.01	9.362	3.077	8.848	9.26299
4	7.834	9.515	4.107	6.551	6.272	4.407	5.292	21.411	23.954	8.319	5.85	14.138	5.877	7.842	5.649	5.529	8.175	3.205	8.056	8.55401
5	5.257	9.516	2.621	5.344	5.418	4.041	4.367	20.258	24.443	5.704	6.288	13.625	5.528	3.395	4.711	5.89	5.612	2.518	3.47	5.149
6	4.555	7.876	2.296	6.194	5.458	0	0	18.831	24.874	5.628	5.834	15.455	4.258	3.422	4.761	5.434	4.085	2.659	2.813	5.609
7	3.801	4.965	2.07	3.276	3.353	0	0	18.53	23.69	6.022	3.467	9.614	3.409	0	3.658	4.463	4.026	2.552	0	4.097
8	2.937	5.05	0	0	3.499	0	0	19.049	27.115	6.015	3.055	9.472	3.563	0	0	4.395	3.015	2.644	0	5.755
9	0	4.727	0	0	0	0	0	19.543	24.444	5.714	0	9.817	0	0	0	3.669	0	2.6	0	0
10	0	4.372	0	0	0	0	0	18.254	26.053	5.798	0	9.615	0	0	0	0	0	2.832	0	0
11	0	4.504	0	0	0	0	0	15.549	23.414	6.783	0	8.474	0	0	0	0	0	2.418	0	0
12	0	4.503	0	0	0	0	0	15.077	26.691	6.645	0	8.769	0	0	0	0	0	2.189	0	0
13	0	4.537	0	0	0	0	0	15.828	30.627	5.684	0	8.604	0	0	0	0	0	2.525	0	0
14	0	4.523	0	0	0	0	0	16.089	30.748	5.888	0	9.134	0	0	0	0	0	2.561	0	0
15	0	4.786	0	0	0	0	0	15.886	29.413	5.943	0	8.924	0	0	0	0	0	1.589	0	0
16	0	4.75	0	0	0	0	0	15.491	31.62	5.673	0	8.717	0	0	0	0	0	1.604	0	0
17	0	4.475	0	0	0	0	0	15.277	31.6	5.969	0	8.687	0	0	0	0	0	1.618	0	0
18	0	4.248	0	0	0	0	0	14.811	32.101	5.981	0	8.6	0	0	0	0	0	1.63	0	0
19	0	4.267	0	0	0	0	0	15.361	34.275	5.972	0	8.634	0	0	0	0	0	1.608	0	0
20	0	4.266	0	0	0	0	0	16.352	34.372	5.734	0	8.704	0	0	0	0	0	1.849	0	0

## Sheet: O
R	ALA	GLY	SER	THR	LEU	ILE	VAL	ASN	GLN	ARG	HIS	TRP	PHE	TYR	GLU	ASP	LYS	PRO	CYS	MET
1.4	12.902	13.721	27.789	27.654	13.981	13.715	13.593	27.402	27.523	14.184	13.221	15.558	13.272	28.051	13.952	14.858	12.816	14.996	14.181	15.338
2	13.975	14.19	29.7	29.307	13.809	14.322	13.509	27.572	27.738	14.98	12.856	15.967	14.112	28.449	15.975	15.02	12.287	14.703	14.678	13.816
3	15.547	14.312	31.649	30.612	16.537	15.089	15.13	31.561	33.138	15.741	14.051	19.432	13.63	32.43	17.077	17.274	14.209	16.022	14.66	14.583
4	16.684	16.982	34.866	35.03	17.325	14.874	16.261	33.405	36.442	17.933	15.516	19.781	16.428	34.603	18.029	18.771	15.637	16.173	17.117	17.242
5	18.052	16.309	34.585	33.821	17.947	16.611	16.599	35.089	35.331	18.61	15.171	20.567	15.437	32.038	19.429	16.875	15.952	16.345	18.198	17.639
6	17.905	18.333	36.342	35.618	18.461	17.838	17.899	36.285	37.952	18.335	16.022	20.993	17.848	34.402	20.154	19.686	16.817	17.155	19.416	17.932
7	17.345	20.395	37.246	34.645	18.675	18.1	17.973	36.866	37.726	21.2	16.386	23.361	17.301	34.352	19.304	19.788	18.324	16.931	19.736	17.973
8	18.438	20.029	38.543	36.701	18.795	16.392	17.066	37.131	38.839	20.403	16.45	23.821	17.301	35.554	21.119	19.281	18.157	16.649	18.19	19.165
9	19.032	19.921	39.708	37.313	19.856	16.123	17.43	37.217	40.636	21.159	17.55	23.969	18.657	35.539	20.967	20.412	18.016	16.482	19.57	24.581
10	18.73	20.79	39.34	37.172	18.43	16.658	16.187	37.922	43.787	23.437	18.089	23.084	17.916	35.825	21.131	21.6	16.784	16.55	18.72	22.608
11	17.461	21.989	39.018	35.835	20.495	17.399	14.886	38.677	49.318	24.908	20.099	24.345	20.012	36.436	25.805	20.813	15.013	16.208	19.141	21.949
12	17.885	21.653	37.39	37.325	20.62	16.334	15.675	40.496	49.24	23.617	18.954	25.087	19.751	37.865	25.746	20.888	14.714	16.268	18.519	21.48
13	17.753	22.227	38.629	36.943	18.612	15.586	16.78	43.351	52.107	22.068	18.855	22.493	20.07	37.122	26.912	23.136	15.294	16.496	19.342	22.862
14	19.142	22.715	38.38	38.147	18.934	15.408	16.194	44.549	49.785	23.471	18.466	24.803	17.734	38.072	25.677	21.988	17.077	15.934	19.622	21.731
15	21.265	22.221	39.201	35.737	23.97	16.313	16.871	44.605	49.184	23.919	18.372	23.379	17.096	37.85	27.742	21.899	17.215	16.545	18.386	19.345
16	20.248	21.937	40.552	34.625	24.112	16.974	17.221	44.737	50.429	24.651	17.55	23.05	18.533	38.074	28.173	22.315	19.025	16.599	19.205	18.749
17	20.67	22.914	41.536	35.955	24.514	16.844	16.649	44.525	52.95	23.756	17.652	24.722	21.626	36.066	27.056	21.935	19.322	16.743	19.504	20.672
18	21.017	23.49	40.205	35.8	22.963	17.567	15.288	42.749	52.338	25.224	16.783	24.654	21.562	35.947	27.715	21.857	18.275	17.785	19.103	22.011
19	20.943	23.685	42.297	35.715	22.494	17.873	14.75	42.792	52.476	24.651	16.972	24.403	21.782	37.845	28.173	21.975	17.218	18.158	18.36	22.726
20	20.51	22.276	43.017	37.76	22.1	17.225	14.837	43.725	50.671	26.41	17.001	25.016	22.197	38.5	25.695	21.906	17.003	18.187	18.155	23.627

## Sheet: Cx
R	ALA	GLY	SER	THR	LEU	ILE	VAL	ASN	GLN	ARG	HIS	TRP	PHE	TYR	GLU	ASP	LYS	PRO	CYS	MET
1.4	5.175	9.399	15.602	10.7	4.893	4.351	4.89	4.703	4.804	15.141	32.079	21.582	5.137	10.795	5.224	5.147	15.78	17.049	16.064	32.039
2	5.431	9.979	16.144	9.656	5.351	3.184	4.731	4.793	4.843	16.217	29.307	19.797	5.116	8.67	4.622	4.066	15.798	17.449	16.194	32.182
3	5.119	9.882	15.096	9.431	1.995	0	4.078	5.253	4.668	11.107	26.998	9.704	2.356	5.357	4.267	1.62	15.433	14.808	16.149	34.624
4	4.464	10.263	12.305	8.012	0	0	1.439	1.577	4.001	10.702	25.136	10.419	0	3.182	0	0	14.094	14.102	14.269	32.799
5	5.814	10.085	11.937	5.406	0	0	0	0	0	9.771	25.649	10.746	0	2.23	0	0	12.311	14.45	14.331	29.549
6	5.3	12.727	12.486	5.656	0	0	0	0	0	10.554	26.163	11.103	0	2.219	0	0	11.734	13.839	14.667	29.478
7	5.026	14.391	13.565	5.441	0	0	0	0	0	11.934	24.439	10.695	0	2.145	0	0	11.531	13.034	16.373	29.313
8	4.778	14.602	11.829	7.308	0	0	0	0	0	14.403	24.321	10.09	0	2.224	0	0	12.738	13.592	17.551	35.44
9	6.788	14.774	12.425	7.399	0	0	0	0	0	14.331	24.865	10.761	0	2.327	0	0	12.247	13.691	16.689	37.232
10	6.451	15.337	12.251	7.111	0	0	0	0	0	15.837	25.719	11.461	0	2.049	0	0	12.326	13.552	16.892	37.119
11	7.386	14.658	13.698	7.08	0	0	0	0	0	17.588	26.761	12.955	0	2.075	0	0	14.648	13.28	14.803	39.842
12	7.668	14.594	12.218	6.54	0	0	0	0	0	16.027	26.425	12.029	0	2.107	0	0	14.889	13.459	16.433	38.766
13	6.991	15.122	12.422	6.833	0	0	0	0	0	14.923	25.745	11.892	0	2.083	0	0	14.846	13.182	15.037	38.7
14	6.404	15.922	12.169	6.886	0	0	0	0	0	14.424	24.883	11.124	0	2.108	0	0	14.371	14.237	14.912	41.204
15	0	16.073	12.598	7.169	0	0	0	0	0	16.105	26.216	16.706	0	2.346	0	0	13.008	14.004	15.016	40.713
16	0	15.75	12.592	7.895	0	0	0	0	0	17.24	26.165	16.557	0	2.366	0	0	12.728	13.647	13.838	39.13
17	0	15.881	12.246	7.967	0	0	0	0	0	17.829	28.495	17.132	0	2.385	0	0	14.448	13.421	13.924	38.626
18	0	15.454	12.261	9.101	0	0	0	0	0	15.498	29.603	16.682	0	2.403	0	0	14.275	13.675	13.735	38.216
19	0	15.579	11.213	9.168	0	0	0	0	0	14.995	27.892	15.684	0	2.418	0	0	14.585	13.232	13.515	38.829
20	0	15.461	11.245	9.219	0	0	0	0	0	15.471	26.142	15.228	0	1.954	0	0	14.576	12.774	13.046	34.599

## Sheet: Cox
R	ALA	GLY	SER	THR	LEU	ILE	VAL	ASN	GLN	ARG	HIS	TRP	PHE	TYR	GLU	ASP	LYS	PRO	CYS	MET
1.4	4.406	4.463	5.451	2.402	2.031	1.98	2.208	8.778	6.835	7.609	2.276	2.031	2.261	1.831	8.748	4.628	2.18	2.132	1.77	1.652
2	4.618	4.504	2.909	1.683	1.188	1.545	1.64	7.165	5.549	7.441	2.078	2.25	1.749	1.219	5.751	3.886	1.987	1.54	1.45	1.903
3	0	4.599	2.853	1.42	0	0	0	4.454	3.727	7.487	1.943	1.679	0	0	3.747	1.956	0	1.38	0	0
4	0	2.563	2.759	0	0	0	0	2.401	3.452	7.809	0	0	0	0	1.979	2.349	0	0	0	0
5	0	1.601	2.722	0	0	0	0	2.219	4.041	7.849	0	0	0	0	2.424	2.302	0	0	0	0
6	0	0	2.78	0	0	0	0	2.468	5.05	7.547	0	0	0	0	2.58	2.213	0	0	0	0
7	0	0	2.262	0	0	0	0	1.997	4.036	4.434	0	0	0	0	1.961	2.23	0	0	0	0
8	0	0	0	0	0	0	0	1.867	4.193	2.117	0	0	0	0	2.478	1.919	0	0	0	0
9	0	0	0	0	0	0	0	2.212	0	2.2	0	0	0	0	2.302	1.87	0	0	0	0
10	0	0	0	0	0	0	0	2.225	0	2.066	0	0	0	0	2.07	1.785	0	0	0	0
11	0	0	0	0	0	0	0	1.813	0	2.37	0	0	0	0	0.788	1.813	0	0	0	0
12	0	0	0	0	0	0	0	1.819	0	2.412	0	0	0	0	0	1.819	0	0	0	0
13	0	0	0	0	0	0	0	1.845	0	2.095	0	0	0	0	0	1.845	0	0	0	0
14	0	0	0	0	0	0	0	2.056	0	1.919	0	0	0	0	0	2.056	0	0	0	0
15	0	0	0	0	0	0	0	1.671	0	1.939	0	0	0	0	0	1.671	0	0	0	0
16	0	0	0	0	0	0	0	1.687	0	1.956	0	0	0	0	0	1.687	0	0	0	0
17	0	0	0	0	0	0	0	1.702	0	1.972	0	0	0	0	0	1.702	0	0	0	0
18	0	0	0	0	0	0	0	1.713	0	1.987	0	0	0	0	0	1.713	0	0	0	0
19	0	0	0	0	0	0	0	1.724	0	2	0	0	0	0	0	1.724	0	0	0	0
20	0	0	0	0	0	0	0	1.735	0	2.011	0	0	0	0	0	1.735	0	0	0	0

## Sheet: Cl
R	ALA	GLY	SER	THR	LEU	ILE	VAL	ASN	GLN	ARG	HIS	TRP	PHE	TYR	GLU	ASP	LYS	PRO	CYS	MET
1.4	14.061	0	0	14.497	10.817	31.165	0	9.954	22.102	22.28	10.564	10.638	10.414	10.221	22.224	10.609	31.847	21.148	0	10.876
2	14.034	0	0	15.492	10.547	33.58	0	9.51	21.696	20.498	10.84	11.064	10.053	10.608	20.935	11.253	29.948	21.268	0	10.677
3	16.793	0	0	16.32	11.02	35.749	0	10.438	21.46	21.968	11.532	11.3	10.895	10.623	22.268	11.035	28.926	21.566	0	11.975
4	16.025	0	0	17.205	12.256	34.398	0	11.921	22.867	23.967	13.33	13.147	12.227	11.286	23.57	13.782	29.861	24.457	0	12.609
5	18.185	0	0	17.42	11.734	36.128	0	11.71	18.774	26.109	11.991	12.244	12.095	12.508	27.403	12.097	31.509	24.29	0	15.068
6	20.036	0	0	18.217	11.36	36.432	0	12.357	19.364	26.353	11.394	12.413	12.319	12.695	21.972	12.156	30.528	24.668	0	14.166
7	18.836	0	0	20.052	5.981	37.788	0	12.975	18.108	16.425	11.213	12.646	12.009	13.144	20.486	11.739	31.302	25.362	0	13.521
8	20.606	0	0	20.136	6.58	39.259	0	12.604	16.685	17.613	11.092	13.693	11.958	13.528	21.835	12.838	30.673	25.432	0	8.661
9	22.337	0	0	21.661	7.195	41.407	0	12.269	18.184	6.553	12.191	13.141	13.678	13.775	18.985	12.026	32.066	26.07	0	2.534
10	23.301	0	0	20.338	6.774	42.263	0	11.921	18.029	0	12.851	9.646	14.389	13.5	17.553	13.855	32.225	26.877	0	0
11	23.981	0	0	21.344	8.266	38.741	0	13.262	11.618	0	13.475	10.097	14.607	13.688	10.769	13.262	34.327	27.768	0	0
12	24.545	0	0	20.96	7.209	37.175	0	14.1	10.106	0	12.46	9.179	15.25	13.694	11.052	14.1	33.606	27.487	0	0
13	24.447	0	0	20.952	7.466	38.506	0	14.049	0	0	12.805	9.01	15.336	13.817	9.969	14.049	32.69	27.984	0	0
14	22.846	0	0	21.723	7.241	37.905	0	14.456	0	0	13.455	8.456	15.498	13.955	10.531	14.456	32.694	27.599	0	0
15	25.634	0	0	21.735	0	38.457	0	14.602	0	0	13.702	9.069	15.635	14.032	8.27	14.602	31.298	29.22	0	0
16	25.692	0	0	21.426	0	40.158	0	13.815	0	0	13.795	9.117	15.785	14.177	7.592	13.815	30.423	30.566	0	0
17	26.512	0	0	21.166	0	40.387	0	13.372	0	0	11.982	9.446	14.671	14.698	7.888	13.372	31.937	31.15	0	0
18	27.009	0	0	21.526	0	39.849	0	13.669	0	0	12.342	9.128	14.755	14.801	7.675	13.669	32.258	31.097	0	0
19	27.648	0	0	21.499	0	41.443	0	13.79	0	0	12.402	9.739	14.816	14.361	6.966	13.79	32.423	31.545	0	0
20	27.706	0	0	21.631	0	41.787	0	13.293	0	0	12.122	9.51	14.426	13.887	5.268	13.293	33.088	31.933	0	0

## Sheet: Cln
R	ALA	GLY	SER	THR	LEU	ILE	VAL	ASN	GLN	ARG	HIS	TRP	PHE	TYR	GLU	ASP	LYS	PRO	CYS	MET
1.4	0	0	0	0	29.039	14.131	28.991	0	0	0	0	0	0	0	0	0	0	0	0	0
2	0	0	0	0	30.071	13.699	28.035	0	0	0	0	0	0	0	0	0	0	0	0	0
3	0	0	0	0	33.415	15.193	30.553	0	0	0	0	0	0	0	0	0	0	0	0	0
4	0	0	0	0	36.7469	15.936	34.786	0	0	0	0	0	0	0	0	0	0	0	0	0
5	0	0	0	0	40.059	15.016	32.941	0	0	0	0	0	0	0	0	0	0	0	0	0
6	0	0	0	0	40.794	17.008	35.195	0	0	0	0	0	0	0	0	0	0	0	0	0
7	0	0	0	0	45.098	17.683	34.367	0	0	0	0	0	0	0	0	0	0	0	0	0
8	0	0	0	0	48.474	17.616	37.913	0	0	0	0	0	0	0	0	0	0	0	0	0
9	0	0	0	0	48.986	16.77	39.382	0	0	0	0	0	0	0	0	0	0	0	0	0
10	0	0	0	0	49.527	17.103	39.827	0	0	0	0	0	0	0	0	0	0	0	0	0
11	0	0	0	0	52.534	19.263	39.383	0	0	0	0	0	0	0	0	0	0	0	0	0
12	0	0	0	0	52.54	18.066	36.786	0	0	0	0	0	0	0	0	0	0	0	0	0
13	0	0	0	0	50.108	17.814	40.94	0	0	0	0	0	0	0	0	0	0	0	0	0
14	0	0	0	0	49.043	17.671	42.503	0	0	0	0	0	0	0	0	0	0	0	0	0
15	0	0	0	0	52.727	18.544	42.68	0	0	0	0	0	0	0	0	0	0	0	0	0
16	0	0	0	0	51.928	18.396	42.69	0	0	0	0	0	0	0	0	0	0	0	0	0
17	0	0	0	0	54.086	19.085	43.268	0	0	0	0	0	0	0	0	0	0	0	0	0
18	0	0	0	0	54.293	18.831	42.229	0	0	0	0	0	0	0	0	0	0	0	0	0
19	0	0	0	0	54.239	18.299	40.163	0	0	0	0	0	0	0	0	0	0	0	0	0
20	0	0	0	0	53.481	18.67	42.047	0	0	0	0	0	0	0	0	0	0	0	0	0

## Sheet: Cr
R	ALA	GLY	SER	THR	LEU	ILE	VAL	ASN	GLN	ARG	HIS	TRP	PHE	TYR	GLU	ASP	LYS	PRO	CYS	MET
1.4	0	0	0	0	0	0	0	0	0	0	0	50.749	53.273	43.082	0	0	0	0	0	0
2	0	0	0	0	0	0	0	0	0	0	0	50.455	52.379	41.954	0	0	0	0	0	0
3	0	0	0	0	0	0	0	0	0	0	0	50.647	50.897	43.222	0	0	0	0	0	0
4	0	0	0	0	0	0	0	0	0	0	0	48.716	53.57	43.088	0	0	0	0	0	0
5	0	0	0	0	0	0	0	0	0	0	0	51.511	53.276	43.711	0	0	0	0	0	0
6	0	0	0	0	0	0	0	0	0	0	0	52.281	52.956	42.697	0	0	0	0	0	0
7	0	0	0	0	0	0	0	0	0	0	0	51.78	53.845	45.096	0	0	0	0	0	0
8	0	0	0	0	0	0	0	0	0	0	0	52.302	52.25	46.241	0	0	0	0	0	0
9	0	0	0	0	0	0	0	0	0	0	0	51.732	54.978	46.988	0	0	0	0	0	0
10	0	0	0	0	0	0	0	0	0	0	0	51.971	56.169	46.378	0	0	0	0	0	0
11	0	0	0	0	0	0	0	0	0	0	0	58.305	58.045	47.379	0	0	0	0	0	0
12	0	0	0	0	0	0	0	0	0	0	0	55.771	56.939	46.958	0	0	0	0	0	0
13	0	0	0	0	0	0	0	0	0	0	0	54.924	58.004	48.71	0	0	0	0	0	0
14	0	0	0	0	0	0	0	0	0	0	0	57.007	56.621	49.361	0	0	0	0	0	0
15	0	0	0	0	0	0	0	0	0	0	0	56.576	56.622	49.779	0	0	0	0	0	0
16	0	0	0	0	0	0	0	0	0	0	0	55.718	57.221	47.231	0	0	0	0	0	0
17	0	0	0	0	0	0	0	0	0	0	0	55.242	59.928	48.339	0	0	0	0	0	0
18	0	0	0	0	0	0	0	0	0	0	0	54.699	60.346	48.413	0	0	0	0	0	0
19	0	0	0	0	0	0	0	0	0	0	0	53.163	59.895	50.142	0	0	0	0	0	0
20	0	0	0	0	0	0	0	0	0	0	0	54.39	58.225	52.363	0	0	0	0	0	0

## Sheet: Others
R	ALA	GLY	SER	THR	LEU_Clp	ILE	VAL_Clp	ASN	GLN	ARG_Np	HIS_Np	TRP	PHE	TYR	GLU_On	ASP_On	LYS_NI	PRO	CYS_S	MET_S
1.4	0	0	0	0	5.881	0	5.484	0	0	27.396	16.684	0	0	0	27.13	27.23	14.159	0	15.673	12.468
2	0	0	0	0	5.766	0	6.254	0	0	27.543	18.141	0	0	0	28.44	26.382	13.541	0	16.611	12.228
3	0	0	0	0	4.51	0	6.508	0	0	29.105	17.089	0	0	0	32.083	29.897	13.576	0	16.909	12.307
4	0	0	0	0	1.938	0	7.408	0	0	32.813	17.445	0	0	0	33.665	30.28	13.245	0	19.81	11.981
5	0	0	0	0	0	0	9.074	0	0	33.982	18.539	0	0	0	35.204	31.179	13.537	0	19.975	13.481
6	0	0	0	0	0	0	8.972	0	0	33.527	19.159	0	0	0	38.95	32.064	14.307	0	19.8	12.463
7	0	0	0	0	0	0	8.557	0	0	35.195	19.801	0	0	0	38.475	33.78	14.466	0	19.479	14.047
8	0	0	0	0	0	0	8.644	0	0	39.592	20.448	0	0	0	38.897	35.141	14.684	0	20.306	15.32
9	0	0	0	0	0	0	8.606	0	0	42.796	20.677	0	0	0	42.558	35.183	14.554	0	20.902	17.984
10	0	0	0	0	0	0	5.602	0	0	42.763	20.788	0	0	0	43.666	34.359	14.812	0	21.243	17.086
11	0	0	0	0	0	0	5.637	0	0	45.67	22.522	0	0	0	47.3	33.413	17.707	0	24.742	18.566
12	0	0	0	0	0	0	5.094	0	0	44.633	21.764	0	0	0	49.269	34.685	16.545	0	26.608	19.267
13	0	0	0	0	0	0	6.567	0	0	46.18	22.399	0	0	0	47.781	36.043	15.946	0	27.635	18.147
14	0	0	0	0	0	0	6.937	0	0	46.367	24.076	0	0	0	50.308	38.65	14.877	0	25.495	18.22
15	0	0	0	0	0	0	6.582	0	0	48.813	24.315	0	0	0	53.116	38.592	14.468	0	26	18.686
16	0	0	0	0	0	0	5.279	0	0	49.77	22.733	0	0	0	52.536	37.913	13.92	0	27.886	18.872
17	0	0	0	0	0	0	5.49	0	0	46.241	21.344	0	0	0	53.141	37.867	16.322	0	28.29	18.898
18	0	0	0	0	0	0	5.536	0	0	45.986	22.318	0	0	0	52.562	35.703	16.174	0	27.963	19.573
19	0	0	0	0	0	0	5.305	0	0	46.285	21.969	0	0	0	54.136	36.178	16.444	0	27.331	19.496
20	0	0	0	0	0	0	5.558	0	0	47.258	22.095	0	0	0	52.79	38.171	15.755	0	28.309	22.398

[truncated: 20 more sheets: ALA, GLY, SER, THR, LEU, ILE, VAL, ASN, GLN, ARG, HIS, TRP, PHE, TYR, GLU, ASP, LYS, PRO, CYS, MET]
