# Supplementary material for: Mapping Hydrophobicity on the Protein Molecular Surface at Atom-Level Resolution
Source: PLoS One. 2014 Dec 2;9(12):e114042. doi: 10.1371/journal.pone.0114042 (PMC4252106; doi:10.1371/journal.pone.0114042)
Supplement: File S5 — Complete set of data regarding the calculation of physico-chemical properties on the molecular surface of the proteins in the total set ( Table 1 ), for atomic, amino acid and charges, the latter two from [29] . (XLSX) [file pone.0114042.s005.xlsx]

## Sheet: Readme
Nomenclature
Each sheet presents the results of probing with probe radii from 1.4 A to 20 A
The file names contain 3 fields
1st field
	at	means atom relevant data
	AA	means Amino Acid relevant data
	Chg	means Charge related data
2nd field
	T	means Total
	R	means relative
	S	means specific
	pho	means hydrophobicity
	phi	means hydrophilicity
	amphi	means "overall hydrophobicity"
3rd field
	ty	refers to the actual property
	A	refers to the respective area
Notes
The data regarding the amino acid-based overall hydrophobicity (denominated as "amphilicity") and charges have been presented in previous work:
	Nicolau, D.V., Paszek, E., Fulga, F., Nicolau, D.V. Jr. Protein molecular surface mapped at different geometrical resolutions. PLoS ONE, http://www.plosone.org/article/info%3Adoi% 2F10.1371 %2Fjournal.pone.0058896, 2013
These results are presented here for comparison purposes only.

## Sheet: at_T_pho_ty
	at_T_pho_ty_1.4A	at_T_pho_ty_2A	at_T_pho_ty_3A	at_T_pho_ty_4A	at_T_pho_ty_5A	at_T_pho_ty_6A	at_T_pho_ty_7A	at_T_pho_ty_8A	at_T_pho_ty_9A	at_T_pho_ty_10A	at_T_pho_ty_11A	at_T_pho_ty_12A	at_T_pho_ty_13A	at_T_pho_ty_14A	at_T_pho_ty_15A	at_T_pho_ty_16A	at_T_pho_ty_17A	at_T_pho_ty_18A	at_T_pho_ty_19A	at_T_pho_ty_20A
	1.4	2	3	4	5	6	7	8	9	10	11	12	13	14	15	16	17	18	19	20
1A4V	-34.2276	-23.0102	-13.0157	-8.54393	-6.009	-4.55998	-3.60393	-2.96021	-2.44901	-2.20037	-1.71888	-1.52133	-1.4314	-1.31032	-1.1652	-1.10141	-0.985456	-0.920277	-0.92723	-0.96634
1EXS	-46.9846	-29.5192	-15.7027	-10.0674	-7.54163	-5.77575	-4.92276	-4.00441	-3.46485	-3.06316	-2.64043	-2.39017	-2.09613	-1.9601	-1.79986	-1.73732	-1.58846	-1.48144	-1.42332	-1.39668
1BEB	-63.3248	-36.3835	-18.5332	-11.4275	-7.88459	-6.00083	-4.51961	-3.54009	-2.93167	-2.46889	-2.02743	-1.87588	-1.64215	-1.4786	-1.34911	-1.26305	-1.15904	-1.07462	-1.01842	-0.976404
1LYZ	-21.8763	-9.32901	-4.33436	-2.55661	-1.6371	-1.19895	-0.955317	-0.683787	-0.506769	-0.415329	-0.3508	-0.292929	-0.265941	-0.231991	-0.203736	-0.195059	-0.178322	-0.17177	-0.146369	-0.138541
135L	-20.3521	-9.00013	-4.32697	-2.60558	-1.7945	-1.31876	-1.05666	-0.831747	-0.670168	-0.533465	-0.434586	-0.367241	-0.299857	-0.264665	-0.243401	-0.237933	-0.216802	-0.209917	-0.200414	-0.193616
2LYM	-20.8256	-8.91382	-3.93824	-2.31431	-1.60092	-1.20036	-0.964499	-0.700534	-0.570694	-0.462931	-0.388741	-0.364084	-0.338127	-0.295444	-0.262216	-0.241584	-0.223045	-0.208041	-0.199664	-0.186553
2LZT	-20.856	-8.95688	-4.00869	-2.48959	-1.63356	-1.14781	-0.873533	-0.711214	-0.579581	-0.500258	-0.434161	-0.390702	-0.35364	-0.330583	-0.308035	-0.281386	-0.271488	-0.254993	-0.23979	-0.230502
1L35	-30.6565	-13.3872	-6.37923	-3.84945	-2.77606	-2.10256	-1.59908	-1.28677	-1.08893	-1.00861	-0.849336	-0.80744	-0.711073	-0.665389	-0.586282	-0.613679	-0.542872	-0.495995	-0.466759	-0.412886
1LYD	-31.0767	-13.6045	-6.58525	-3.85313	-2.7732	-2.0583	-1.56206	-1.23198	-0.980949	-0.827689	-0.630247	-0.531771	-0.493072	-0.413928	-0.38214	-0.381633	-0.361594	-0.332588	-0.310117	-0.304195
8RAT	-20.1271	-10.0995	-5.13424	-3.31454	-2.44676	-1.90115	-1.44029	-1.26835	-1.09975	-1.05425	-0.858205	-0.783365	-0.746123	-0.725359	-0.671915	-0.658101	-0.647125	-0.61851	-0.589037	-0.543983
1RBX	-20.0319	-9.90286	-5.54699	-3.60396	-2.75164	-2.0922	-1.66621	-1.31726	-1.1041	-0.961685	-0.818665	-0.764828	-0.695867	-0.653178	-0.593185	-0.6009	-0.577809	-0.524149	-0.475793	-0.453339
3RN3	-19.2505	-9.77069	-5.11231	-3.19403	-2.2985	-1.81441	-1.40543	-1.11305	-0.988334	-0.915786	-0.781948	-0.727673	-0.686573	-0.622301	-0.558356	-0.553302	-0.459473	-0.444332	-0.438472	-0.418646
1AFU	-47.592	-32.0153	-18.2992	-12.3683	-9.50575	-7.44962	-5.87049	-5.01237	-4.12484	-3.75643	-3.18095	-2.98271	-2.67294	-2.44382	-2.18912	-2.12876	-1.93049	-1.84092	-1.75719	-1.64144
1HHO	-61.9899	-27.0122	-11.4116	-6.68433	-4.78963	-3.62889	-2.74376	-2.13532	-1.75931	-1.53003	-1.2408	-1.11452	-1.0053	-0.933724	-0.833295	-0.767937	-0.686566	-0.655157	-0.624071	-0.57101
2HCO	-66.6149	-28.4852	-11.723	-6.71696	-4.63467	-3.5446	-2.92358	-2.41429	-1.98197	-1.77127	-1.51813	-1.33328	-1.22296	-1.12364	-0.975914	-0.931906	-0.867172	-0.798093	-0.760193	-0.71516
2DHB	-68.4277	-30.3667	-13.176	-7.57547	-5.30434	-3.90923	-3.07521	-2.52957	-2.15148	-1.94254	-1.61202	-1.45677	-1.2964	-1.13319	-1.03927	-0.987824	-0.926407	-0.890428	-0.85192	-0.821453
1BUW	-129.177	-76.2109	-37.4296	-23.2709	-16.4966	-12.2601	-9.70479	-7.82134	-6.36381	-5.57686	-4.7722	-4.3531	-3.88943	-3.52463	-3.17178	-2.97609	-2.7398	-2.523	-2.37648	-2.25508
1Y4G	-130.089	-77.7878	-37.4353	-22.0781	-15.5553	-11.3726	-9.17139	-7.37949	-6.027	-5.19496	-4.49394	-4.06944	-3.69583	-3.38632	-3.03194	-2.93336	-2.68435	-2.51768	-2.36837	-2.24292
1Y4F	-131.311	-78.3393	-38.0689	-22.0595	-15.5102	-11.6292	-9.03037	-7.4044	-6.074	-5.30991	-4.48139	-4.10039	-3.66071	-3.37357	-3.07227	-2.87029	-2.66982	-2.51066	-2.37951	-2.25463
1A01	-126.007	-75.2476	-37.302	-22.8802	-16.2661	-12.4092	-9.82692	-7.99859	-6.65665	-5.78095	-4.84702	-4.50824	-4.08003	-3.79594	-3.36596	-3.20821	-2.97472	-2.81041	-2.64205	-2.53333
1Y4P	-129.778	-77.8976	-37.6063	-22.0343	-15.5829	-11.5921	-9.12165	-7.33851	-5.97545	-5.12026	-4.45327	-4.05008	-3.62362	-3.34182	-3.03688	-2.84279	-2.64289	-2.48795	-2.31452	-2.21604
1A00	-126.969	-76.4547	-37.6866	-23.5693	-16.8249	-12.5786	-10.0043	-8.03183	-6.77704	-5.87497	-4.87121	-4.44487	-4.04044	-3.72581	-3.34564	-3.15828	-2.91665	-2.77004	-2.62386	-2.51846
1A46	-130.197	-78.6365	-38.235	-22.513	-15.8947	-12.0379	-9.48167	-7.55483	-6.30623	-5.35499	-4.42879	-4.0686	-3.61681	-3.39024	-3.05843	-2.92279	-2.68397	-2.47871	-2.35549	-2.19543
2HHB	-124.74	-51.596	-20.6556	-11.34	-6.99325	-5.01568	-3.87351	-2.95755	-2.47148	-2.14593	-1.78279	-1.6215	-1.39579	-1.28455	-1.1299	-1.06406	-0.989987	-0.933348	-0.893124	-0.829432
1A0U	-127.263	-76.0523	-37.3854	-22.9629	-16.3007	-12.3115	-9.77857	-7.77679	-6.73491	-5.80664	-4.98765	-4.51013	-3.96296	-3.67725	-3.29871	-3.16688	-2.88154	-2.67109	-2.55915	-2.41817
1A0Z	-127.34	-76.6419	-38.0303	-23.2181	-16.7755	-12.4598	-9.92414	-8.15497	-6.97139	-5.83045	-4.88569	-4.39816	-3.99912	-3.60503	-3.23164	-3.07406	-2.84855	-2.70527	-2.61795	-2.53072
1C7D	-137.672	-83.2803	-41.974	-26.4643	-18.4446	-14.101	-11.1934	-9.01656	-7.50251	-6.62432	-5.45872	-4.89289	-4.40811	-4.12808	-3.73257	-3.53602	-3.26329	-3.06255	-2.84219	-2.71717
1E7I	-135.312	-79.7585	-38.6925	-24.6757	-17.4074	-13.5985	-10.9748	-8.8626	-7.561	-6.75014	-4.61136	-4.11703	-3.68899	-3.26532	-2.91793	-2.82368	-2.62465	-2.48157	-2.37879	-2.38805
1UOR	-138.528	-79.4881	-41.5015	-25.2339	-17.5155	-12.8312	-9.98359	-7.87718	-6.37412	-5.46014	-4.27863	-3.79413	-3.30601	-2.94965	-2.7003	-2.50554	-2.27058	-2.13742	-1.97718	-1.90378
1E_78	-121.582	-49.4055	-17.7511	-9.02962	-5.63313	-3.84683	-2.90043	-2.04798	-1.57622	-1.28648	-0.960984	-0.776952	-0.664285	-0.613723	-0.49706	-0.450809	-0.389073	-0.36863	-0.340301	-0.271493
1AO6	-115.216	-44.9893	-16.8179	-8.85097	-5.85733	-3.97401	-2.87548	-2.02322	-1.60972	-1.30166	-0.9999	-0.864317	-0.748906	-0.598877	-0.484995	-0.442777	-0.399343	-0.370067	-0.362437	-0.354943
1BM0	-114.756	-44.6601	-16.615	-8.92454	-5.70768	-3.87347	-2.89184	-2.02418	-1.59646	-1.27967	-0.959866	-0.810231	-0.673496	-0.576923	-0.531833	-0.503487	-0.433899	-0.39309	-0.329854	-0.310371
1IGY	-258.471	-157.546	-85.8738	-53.8754	-38.7013	-27.9858	-21.1344	-16.0848	-12.4579	-10.1171	-8.00081	-7.1899	-5.97967	-5.24728	-4.728	-4.46343	-3.99805	-3.73333	-3.6118	-3.41977
1IGT	-270.899	-167.892	-90.5045	-56.3295	-39.7221	-28.9566	-21.9388	-17.0538	-13.7642	-11.476	-9.41607	-8.4833	-7.2882	-6.43512	-5.76772	-5.48894	-4.98229	-4.49528	-4.23991	-3.9923
1HZH	-286.53	-184	-100.855	-63.5432	-45.1979	-33.4979	-25.9742	-20.609	-16.5031	-13.6333	-11.1086	-9.83798	-8.43242	-7.54515	-6.6288	-6.09467	-5.52068	-5.10632	-4.79853	-4.44308

## Sheet: at_pho_A
	at_pho_A_1.4A	at_pho_A_2A	at_pho_A_3A	at_pho_A_4A	at_pho_A_5A	at_pho_A_6A	at_pho_A_7A	at_pho_A_8A	at_pho_A_9A	at_pho_A_10A	at_pho_A_11A	at_pho_A_12A	at_pho_A_13A	at_pho_A_14A	at_pho_A_15A	at_pho_A_16A	at_pho_A_17A	at_pho_A_18A	at_pho_A_19A	at_pho_A_20A
	1.4	2	3	4	5	6	7	8	9	10	11	12	13	14	15	16	17	18	19	20
1A4V	1240.44	826.168	499.512	338.662	250.942	199.336	166.666	141.936	126.03	113.24	98.502	90.559	82.734	76.333	70.824	65.756	61.8341	58.4941	58.7871	58.5561
1EXS	1705.92	1110.49	647.277	425.327	317.041	250.144	211.599	180.897	154.581	136.357	122.553	107.85	97.3599	91.603	84.1589	79.27	72.637	68.017	65.2291	62.5401
1BEB	2809.94	1810.59	1075.01	714.672	524.909	411.468	329.744	274.297	239.244	204.861	183.622	166.35	148.662	136.578	124.368	113.546	107.652	100.786	96.467	93.045
1LYZ	883.24	450.836	244.545	159.175	109.658	84.5928	70.116	56.644	45.734	39.409	34.841	30.763	28.811	25.959	23.339	21.646	20.232	18.587	16.96	16.253
135L	819.259	423.921	235.089	153.18	112.914	89.3687	74.1049	60.648	50.675	42.712	37.648	33.812	30.187	26.408	24.238	23.75	22.532	20.647	19.468	18.749
2LYM	848.153	440.991	231.039	148.032	105.422	81.3018	65.626	53.582	45.77	37.295	32.952	31.213	28.778	26.143	24.673	22.797	21.609	20.407	19.237	18.053
2LZT	836.28	427.659	227.619	159.488	114.815	87.5068	72.7429	63.056	55.46	49.115	44.285	40.179	37.504	35.095	32.437	29.832	28.384	26.725	25.078	24.59
1L35	1175.56	597.692	316.854	207.475	151.859	116.65	93.9339	82.162	71.813	65.4021	58.8221	54.237	49.636	46.289	43.148	41.708	39.311	37.168	35.521	32.708
1LYD	1174.28	587.361	311.297	193.841	138.273	102.892	83.6979	70.79	59.774	51.247	43.782	37.577	34.19	30.615	28.454	27.244	25.33	24.363	23.19	22.248
8RAT	844.787	474.264	266.875	183.2	132.451	103.374	81.6159	69.676	60.066	56.078	49.11	45.691	42.734	39.875	36.042	33.453	32.701	31.272	28.716	26.844
1RBX	824.915	458.236	267.124	177.976	134.173	102.46	84.4449	71.092	61.084	51.892	47.001	42.452	38.612	36.204	33.06	31.164	29.479	27.346	24.561	23.611
3RN3	825.936	463.663	261.402	175.969	127.744	99.5257	81.048	66.041	57.01	50.647	45.077	40.754	36.881	33.337	29.776	27.412	24.595	23.159	22.222	21.51
1AFU	2451.1	1713.44	1077.05	738.448	564.908	450.059	371.468	319.562	278.436	249.086	222.225	205.341	187.133	174.074	159.089	147.675	134.522	128.499	124.862	119.901
1HHO	2205.59	1138.95	579.649	374.194	275.201	213.704	168.892	139.723	121.072	106.867	92.6212	83.9552	77.607	71.666	66.145	61.401	57.126	54.48	51.191	48.848
2HCO	2324.66	1183.61	590.929	375.512	268.953	208.902	173.376	147.539	127.202	112.579	99.0062	89.8542	83.9781	77.0451	69.66	65.129	61.572	58.434	56.532	53.922
2DHB	2279.95	1161.68	596.827	376.012	268.336	206.974	167.759	142.361	121.118	107.904	94.3442	84.5581	77.2871	69.227	63.224	59.186	55.594	52.514	49.685	47.123
1BUW	5581.16	3563.68	2038.92	1348.95	987.561	771.607	628.018	523.005	449.022	394.627	350.773	314.306	282.805	257.755	240.425	222.592	209.278	195.245	183.066	176.631
1Y4G	5714.12	3673.04	2058.7	1329.05	961.23	751.299	613.035	514.387	442.018	390.053	350.241	313.118	286.065	264.979	242.11	230.162	216.38	204.651	193.56	185.105
1Y4F	5747.56	3682.27	2071.99	1327.61	961.502	759.801	610.136	520.927	451.915	399.738	352.425	318.08	287.991	267.818	250.355	232.353	219.077	208.514	194.347	183.487
1A01	5596.25	3617.08	2095.63	1368.84	999.94	789.627	643.423	538.244	465.913	408.392	362.41	329.424	300.782	275.095	255.092	238.01	221.423	210.711	198.653	188.159
1Y4P	5711.64	3673.27	2057.71	1325.66	965.487	754.882	611.424	515.708	443.082	389.798	350.936	315.291	286.859	260.92	242.878	227.249	213.535	202.87	190.112	181.442
1A00	5590.11	3634.46	2080.93	1396.17	1019.59	788.895	643.053	538.599	465.669	408.757	360.786	326.272	299.672	275.826	254.186	236.006	221.686	209.184	198.513	188.721
1Y46	5697.4	3674.51	2066.43	1325.01	964.511	758.765	618.467	517.766	448.248	388.389	341.399	310.24	283.098	260.582	241.032	226.803	212.394	199.761	187.756	179.166
2HHB	4315.22	2129.34	1048.85	637.98	429.202	319.914	252.25	204.171	171.871	150.589	132.008	118.562	107.872	97.9142	90.7212	83.1492	76.2791	71.0351	67.4981	64.461
1A0U	5529.12	3566.39	2027.4	1345.73	979.761	762.206	621.686	520.207	459.13	402.667	360.861	322.645	292.47	271.391	252.246	241.058	223.851	210.807	200.23	191.892
1A0Z	5611.29	3640.12	2085.07	1369.73	1008.15	780.333	632.511	537.394	463.637	401.489	353.371	318.581	291.704	265.944	245.022	227.654	213.337	201.992	192.5	181.505
1C7D	6172.84	4026.48	2343.78	1588.2	1158.88	913.931	753.158	635.701	544.595	485.227	428.375	385.228	351.11	326.175	302.941	283.614	266.883	254.678	239.063	228.706
1E7I	5691.28	3478.7	1873.78	1229.61	885.309	680.695	548.74	454.859	383.085	332.758	263.856	233.485	207.506	188.224	168.924	156.805	147.166	137.763	131.805	124.414
1UOR	5538.86	3268.34	1806.34	1155.8	816.128	613.822	486.168	397.114	333.265	287.675	240.994	212.719	188.811	170.877	153.872	140.974	129.514	121.506	113.886	107.374
1E_78	4322.86	2010.35	855.489	474.816	309.403	221.757	170.858	130.444	102.183	83.0661	67.5001	56.5811	51.031	46.304	40.383	35.883	32.125	30.214	28.577	25.796
1AO6	4137.37	1863.35	798.242	446.688	300.02	212.726	155.828	116.022	94.87	78.3891	64.7131	54.4701	46.587	37.872	32.197	29.113	27.445	25.319	24.378	23.206
1BM0	4130.06	1855.42	802.086	461.811	301.554	212.787	160.131	122.382	98.901	80.8111	65.7291	56.6451	49.184	41.882	38.734	35.184	31.652	28.833	26.263	24.639
1IGY	11840.4	7636.97	4519.17	3002.97	2187.39	1670.38	1322.14	1067.38	878.019	736.741	626.68	558.015	490.289	438.974	397.737	366.249	332.16	306.465	286.341	274.599
1IGT	12169.6	7872.85	4615.01	3042.14	2203.06	1677.7	1328.72	1084.07	900.835	762.352	660.658	583.406	513.067	462.336	418.53	383.349	338.464	310.979	296.14	277
1HZH	12539.5	8365.35	4984.89	3299.32	2392.13	1832.62	1457.67	1201.04	999.895	847.501	738.878	650.515	566.25	510.302	461.624	422.64	380.314	346.95	326.32	306.279

## Sheet: at_pho_ind
	at_pho_ind_1.4A	at_pho_ind_2A	at_pho_ind_3A	at_pho_ind_4A	at_pho_ind_5A	at_pho_ind_6A	at_pho_ind_7A	at_pho_ind_8A	at_pho_ind_9A	at_pho_ind_10A	at_pho_ind_11A	at_pho_ind_12A	at_pho_ind_13A	at_pho_ind_14A	at_pho_ind_15A	at_pho_ind_16A	at_pho_ind_17A	at_pho_ind_18A	at_pho_ind_19A	at_pho_ind_20A
	1.4	2	3	4	5	6	7	8	9	10	11	12	13	14	15	16	17	18	19	20
1A4V	-0.0275931	-0.0278518	-0.0260569	-0.0252285	-0.0239458	-0.0228758	-0.0216236	-0.020856	-0.0194319	-0.019431	-0.0174502	-0.0167994	-0.0173012	-0.0171658	-0.016452	-0.0167499	-0.0159371	-0.0157328	-0.0157727	-0.0165028
1EXS	-0.0275421	-0.026582	-0.0242596	-0.0236698	-0.0237876	-0.0230897	-0.0232646	-0.0221364	-0.0224145	-0.0224642	-0.0215452	-0.022162	-0.0215297	-0.0213978	-0.0213865	-0.0219165	-0.0218684	-0.0217804	-0.0218204	-0.0223326
1BEB	-0.022536	-0.0200949	-0.0172401	-0.0159898	-0.0150209	-0.0145839	-0.0137064	-0.0129061	-0.0122539	-0.0120515	-0.0110413	-0.0112767	-0.0110462	-0.010826	-0.0108477	-0.0111237	-0.0107666	-0.0106624	-0.0105572	-0.0104939
1LYZ	-0.0247683	-0.0206927	-0.0177242	-0.0160616	-0.0149291	-0.0141731	-0.0136248	-0.0120717	-0.0110808	-0.0105389	-0.0100686	-0.00952212	-0.00923052	-0.00893683	-0.00872942	-0.00901132	-0.00881384	-0.00924141	-0.00863024	-0.00852402
135L	-0.0248421	-0.0212307	-0.0184057	-0.0170099	-0.0158926	-0.0147564	-0.014259	-0.0137143	-0.0132248	-0.0124898	-0.0115434	-0.0108612	-0.00993331	-0.0100222	-0.0100421	-0.0100182	-0.00962198	-0.0101669	-0.0102945	-0.0103267
2LYM	-0.0245541	-0.0202132	-0.0170458	-0.0156339	-0.0151859	-0.0147642	-0.0146969	-0.0130741	-0.0124687	-0.0124127	-0.0117972	-0.0116645	-0.0117495	-0.0113011	-0.0106276	-0.0105972	-0.0103218	-0.0101946	-0.0103792	-0.0103336
2LZT	-0.024939	-0.020944	-0.0176115	-0.0156099	-0.0142278	-0.0131169	-0.0120085	-0.0112791	-0.0104504	-0.0101854	-0.00980379	-0.00972403	-0.00942939	-0.00941965	-0.0094964	-0.00943234	-0.00956482	-0.00954139	-0.00956179	-0.00937383
1L35	-0.0260782	-0.0223981	-0.020133	-0.0185538	-0.0182805	-0.0180245	-0.0170235	-0.0156614	-0.0151634	-0.0154216	-0.0144391	-0.0148872	-0.0143257	-0.0143747	-0.0135877	-0.0147137	-0.0138097	-0.0133447	-0.0131404	-0.0126234
1LYD	-0.0264645	-0.0231621	-0.0211542	-0.0198778	-0.020056	-0.0200046	-0.0186631	-0.0174033	-0.016411	-0.016151	-0.0143951	-0.0141515	-0.0144215	-0.0135204	-0.0134301	-0.014008	-0.0142753	-0.0136514	-0.0133729	-0.0136729
8RAT	-0.023825	-0.0212952	-0.0192383	-0.0180925	-0.018473	-0.0183911	-0.0176471	-0.0182035	-0.018309	-0.0187996	-0.0174751	-0.0171448	-0.0174597	-0.0181908	-0.0186426	-0.0196724	-0.0197892	-0.0197784	-0.0205125	-0.0202646
1RBX	-0.0242836	-0.0216108	-0.0207656	-0.0202497	-0.0205082	-0.0204197	-0.0197313	-0.018529	-0.0180752	-0.0185324	-0.017418	-0.0180163	-0.018022	-0.0180416	-0.0179427	-0.0192819	-0.0196007	-0.0191673	-0.0193719	-0.0192003
3RN3	-0.0233074	-0.0210728	-0.0195573	-0.0181511	-0.017993	-0.0182306	-0.0173408	-0.016854	-0.0173361	-0.0180817	-0.0173469	-0.0178553	-0.0186159	-0.018667	-0.0187519	-0.0201846	-0.0186816	-0.0191861	-0.0197315	-0.0194629
1AFU	-0.0194166	-0.0186848	-0.0169901	-0.0167491	-0.0168271	-0.0165526	-0.0158035	-0.0156851	-0.0148143	-0.0150809	-0.0143141	-0.0145257	-0.0142837	-0.014039	-0.0137604	-0.0144152	-0.0143508	-0.0143263	-0.0140731	-0.01369
1HHO	-0.0281058	-0.0237169	-0.0196871	-0.0178633	-0.0174041	-0.0169809	-0.0162456	-0.0152826	-0.0145311	-0.0143171	-0.0133965	-0.0132752	-0.0129538	-0.0130288	-0.012598	-0.0125069	-0.0120184	-0.0120256	-0.012191	-0.0116895
2HCO	-0.0286558	-0.0240664	-0.0198383	-0.0178875	-0.0172323	-0.0169678	-0.0168627	-0.0163638	-0.0155813	-0.0157335	-0.0153337	-0.0148382	-0.0145628	-0.0145842	-0.0140097	-0.0143086	-0.0140839	-0.013658	-0.0134471	-0.0132629
2DHB	-0.0300128	-0.0261404	-0.0220768	-0.0201469	-0.0197676	-0.0188875	-0.0183312	-0.0177687	-0.0177635	-0.0180024	-0.0170866	-0.017228	-0.0167739	-0.0163691	-0.016438	-0.0166902	-0.0166638	-0.016956	-0.0171464	-0.0174321
1BUW	-0.0231452	-0.0213855	-0.0183575	-0.0172511	-0.0167044	-0.015889	-0.015453	-0.0149546	-0.0141726	-0.014132	-0.0136048	-0.0138499	-0.013753	-0.0136743	-0.0131924	-0.0133702	-0.0130917	-0.0129222	-0.0129815	-0.0127672
1Y4G	-0.0227663	-0.021178	-0.018184	-0.016612	-0.0161827	-0.0151372	-0.0149606	-0.0143462	-0.0136352	-0.0133186	-0.012831	-0.0129965	-0.0129196	-0.0127796	-0.012523	-0.0127448	-0.0124058	-0.0123023	-0.0122359	-0.012117
1Y4F	-0.0228464	-0.0212747	-0.0183731	-0.0166159	-0.0161312	-0.0153056	-0.0148006	-0.0142139	-0.0134406	-0.0132835	-0.0127158	-0.0128911	-0.0127112	-0.0125965	-0.0122717	-0.0123531	-0.0121867	-0.0120407	-0.0122436	-0.0122877
1A01	-0.0225163	-0.0208034	-0.0177999	-0.0167151	-0.0162671	-0.0157153	-0.0152729	-0.0148605	-0.0142873	-0.0141554	-0.0133744	-0.0136852	-0.0135647	-0.0137986	-0.013195	-0.0134793	-0.0134346	-0.0133378	-0.0132998	-0.0134638
1Y4P	-0.0227217	-0.0212066	-0.0182758	-0.0166214	-0.0161399	-0.0153562	-0.0149187	-0.01423	-0.0134861	-0.0131357	-0.0126897	-0.0128455	-0.012632	-0.0128078	-0.0125037	-0.0125096	-0.0123769	-0.0122637	-0.0121745	-0.0122135
1A00	-0.0227131	-0.021036	-0.0181105	-0.0168814	-0.0165017	-0.0159445	-0.0155575	-0.0149125	-0.0145533	-0.0143728	-0.0135016	-0.0136232	-0.0134829	-0.0135078	-0.0131622	-0.0133822	-0.0131567	-0.0132421	-0.0132176	-0.0133449
1Y46	-0.022852	-0.0214006	-0.0185029	-0.0169908	-0.0164795	-0.0158651	-0.0153309	-0.0145912	-0.0140686	-0.0137877	-0.0129725	-0.0131143	-0.0127758	-0.0130103	-0.0126889	-0.0128869	-0.0126368	-0.0124084	-0.0125455	-0.0122536
2HHB	-0.0289069	-0.0242309	-0.0196936	-0.0177748	-0.0162936	-0.0156782	-0.0153559	-0.0144857	-0.0143799	-0.0142502	-0.0135051	-0.0136763	-0.0129392	-0.0131191	-0.0124546	-0.012797	-0.0129785	-0.0131393	-0.0132319	-0.0128672
1A0U	-0.0230168	-0.0213247	-0.0184401	-0.0170635	-0.0166374	-0.0161524	-0.0157291	-0.0149494	-0.0146688	-0.0144205	-0.0138215	-0.0139786	-0.0135499	-0.0135496	-0.0130773	-0.0131374	-0.0128726	-0.0126708	-0.012781	-0.0126018
1A0Z	-0.0226936	-0.0210547	-0.0182393	-0.0169508	-0.0166398	-0.0159673	-0.0156901	-0.015175	-0.0150363	-0.0145221	-0.0138259	-0.0138055	-0.0137095	-0.0135556	-0.0131892	-0.0135032	-0.0133524	-0.013393	-0.0135997	-0.013943
1C7D	-0.0223029	-0.0206831	-0.0179087	-0.0166631	-0.015916	-0.015429	-0.0148619	-0.0141837	-0.0137763	-0.013652	-0.0127429	-0.0127013	-0.0125548	-0.012656	-0.0123211	-0.0124677	-0.0122275	-0.0120252	-0.0118889	-0.0118806
1E7I	-0.0237752	-0.0229277	-0.0206494	-0.0200679	-0.0196625	-0.0199773	-0.0199999	-0.0194843	-0.0197372	-0.0202855	-0.0174768	-0.017633	-0.0177778	-0.0173481	-0.0172736	-0.0180076	-0.0178347	-0.0180134	-0.0180479	-0.0191944
1UOR	-0.0250102	-0.0243206	-0.0229755	-0.0218323	-0.0214618	-0.0209038	-0.0205353	-0.0198361	-0.0191263	-0.0189802	-0.0177541	-0.0178363	-0.0175096	-0.0172619	-0.0175491	-0.0177731	-0.0175316	-0.0175911	-0.0173611	-0.0177304
1E_78	-0.0281254	-0.0245755	-0.0207497	-0.0190171	-0.0182065	-0.0173471	-0.0169757	-0.0157001	-0.0154255	-0.0154875	-0.0142368	-0.0137317	-0.0130173	-0.0132542	-0.0123086	-0.0125633	-0.0121112	-0.0122007	-0.0119082	-0.0105246
1AO6	-0.0278475	-0.0241443	-0.0210687	-0.0198147	-0.0195231	-0.0186814	-0.0184529	-0.0174383	-0.0169677	-0.0166051	-0.0154513	-0.0158677	-0.0160754	-0.0158132	-0.0150633	-0.0152089	-0.0145507	-0.0146162	-0.0148674	-0.0152953
1BM0	-0.0277856	-0.0240701	-0.0207147	-0.0193251	-0.0189276	-0.0182035	-0.0180592	-0.0165399	-0.016142	-0.0158353	-0.0146034	-0.0143036	-0.0136934	-0.013775	-0.0137304	-0.0143101	-0.0137084	-0.0136334	-0.0125597	-0.0125967
1IGY	-0.0218297	-0.0206294	-0.0190021	-0.0179407	-0.0176929	-0.0167542	-0.015985	-0.0150695	-0.0141887	-0.0137322	-0.012767	-0.0128848	-0.0121962	-0.0119535	-0.0118873	-0.0121869	-0.0120365	-0.0121819	-0.0126136	-0.0124537
1IGT	-0.0222603	-0.0213254	-0.0196109	-0.0185164	-0.0180304	-0.0172597	-0.0165112	-0.0157313	-0.0152794	-0.0150535	-0.0142526	-0.014541	-0.0142052	-0.0139187	-0.0137809	-0.0143184	-0.0147203	-0.0144552	-0.0143172	-0.0144126
1HZH	-0.0228501	-0.0219955	-0.0202322	-0.0192595	-0.0188944	-0.0182787	-0.017819	-0.0171593	-0.0165048	-0.0160864	-0.0150344	-0.0151234	-0.0148917	-0.0147857	-0.0143598	-0.0144205	-0.0145161	-0.0147178	-0.014705	-0.0145067

## Sheet: at_pho_pat
	at_pho_pat_1.4A	at_pho_pat_2A	at_pho_pat_3A	at_pho_pat_4A	at_pho_pat_5A	at_pho_pat_6A	at_pho_pat_7A	at_pho_pat_8A	at_pho_pat_9A	at_pho_pat_10A	at_pho_pat_11A	at_pho_pat_12A	at_pho_pat_13A	at_pho_pat_14A	at_pho_pat_15A	at_pho_pat_16A	at_pho_pat_17A	at_pho_pat_18A	at_pho_pat_19A	at_pho_pat_20A
	1.4	2	3	4	5	6	7	8	9	10	11	12	13	14	15	16	17	18	19	20
1A4V	-0.00715161	-0.00707137	-0.00647871	-0.00631948	-0.00592603	-0.00561574	-0.0052689	-0.00505155	-0.00469159	-0.0046717	-0.0041822	-0.00401407	-0.00412507	-0.00408198	-0.00391006	-0.00397619	-0.00380485	-0.00375623	-0.00389593	-0.00412966
1EXS	-0.00714052	-0.00674571	-0.00602559	-0.00590119	-0.00585986	-0.00564038	-0.00564536	-0.00533921	-0.00538857	-0.0053834	-0.00514704	-0.0052763	-0.00511252	-0.00507799	-0.00507003	-0.00518604	-0.00517413	-0.00514388	-0.00525211	-0.00539259
1BEB	-0.00583209	-0.00508221	-0.00425269	-0.00402093	-0.00373324	-0.00359331	-0.00335532	-0.00314117	-0.00297028	-0.00291142	-0.00266067	-0.00271081	-0.00264863	-0.00258949	-0.00258946	-0.00264791	-0.00256993	-0.00254046	-0.00252709	-0.00254272
1LYZ	-0.00652246	-0.00534308	-0.00444095	-0.00395149	-0.00362992	-0.0034158	-0.00326047	-0.00287306	-0.00262574	-0.002487	-0.00237027	-0.0022361	-0.00216212	-0.00209001	-0.00203736	-0.00209741	-0.00204967	-0.00214713	-0.00200505	-0.00197915
135L	-0.00662934	-0.00550803	-0.00462778	-0.00419579	-0.00386745	-0.00355461	-0.00340859	-0.00326175	-0.00313163	-0.00294732	-0.00271616	-0.00255028	-0.00232447	-0.00234217	-0.0023404	-0.00233267	-0.00223507	-0.00235862	-0.00238588	-0.00239032
2LYM	-0.00654482	-0.00524342	-0.00428536	-0.00385719	-0.00369728	-0.00356189	-0.00352007	-0.00311348	-0.00295696	-0.00292994	-0.00277672	-0.00273747	-0.002749	-0.00263789	-0.00247373	-0.00246514	-0.00239833	-0.0023641	-0.0024056	-0.0023917
2LZT	-0.00664415	-0.00543171	-0.00442461	-0.0038479	-0.00346092	-0.00316202	-0.00287346	-0.00268383	-0.00247684	-0.00240509	-0.00230937	-0.00228481	-0.00221025	-0.00220389	-0.00221608	-0.00219832	-0.00222531	-0.00221733	-0.00222028	-0.00217455
1L35	-0.00695791	-0.00582556	-0.00507497	-0.00458268	-0.00445595	-0.00435313	-0.00407929	-0.00372977	-0.00359382	-0.00364118	-0.00339734	-0.00349541	-0.00335412	-0.00336055	-0.00316909	-0.00342837	-0.00321226	-0.00309997	-0.00305071	-0.00292827
1LYD	-0.00706449	-0.00603036	-0.00533651	-0.0049147	-0.00489101	-0.0048317	-0.00447583	-0.00414809	-0.00389266	-0.00381423	-0.00338843	-0.00332357	-0.0033772	-0.00315975	-0.0031323	-0.00326182	-0.00331737	-0.0031675	-0.00310117	-0.0031687
8RAT	-0.00635725	-0.00553702	-0.00484362	-0.00446704	-0.00449772	-0.00443159	-0.00422371	-0.00432883	-0.00432972	-0.00442961	-0.00410624	-0.00401725	-0.00407717	-0.00424187	-0.00433493	-0.00457014	-0.00458954	-0.00458155	-0.0047503	-0.00468951
1RBX	-0.00648073	-0.00561387	-0.00522808	-0.00499856	-0.0049939	-0.00492282	-0.00472013	-0.00440557	-0.00427948	-0.0043713	-0.00409332	-0.00422557	-0.00421738	-0.00421405	-0.00417736	-0.00448433	-0.00454968	-0.00444194	-0.00448862	-0.0044445
3RN3	-0.00621986	-0.00547684	-0.00492516	-0.00447971	-0.00437809	-0.00439324	-0.00414583	-0.0040038	-0.00410097	-0.00425947	-0.00407265	-0.00418203	-0.0043454	-0.00435176	-0.00436216	-0.004689	-0.00433465	-0.00444332	-0.00456742	-0.00450157
1AFU	-0.00500547	-0.00471437	-0.00418458	-0.00417426	-0.00414194	-0.00403992	-0.00383441	-0.00378578	-0.00355896	-0.00361195	-0.00342037	-0.00346424	-0.00339637	-0.003334	-0.00326247	-0.00343348	-0.00344116	-0.00344741	-0.00345904	-0.0034484
1HHO	-0.00752579	-0.00617846	-0.00496804	-0.00441793	-0.00424613	-0.00410044	-0.00389185	-0.00363769	-0.00344287	-0.00337755	-0.00314924	-0.00311318	-0.00302802	-0.00304145	-0.00293414	-0.00290885	-0.00279092	-0.0027879	-0.00282385	-0.00270621
2HCO	-0.00767453	-0.00626599	-0.00500556	-0.00442196	-0.00420187	-0.0040978	-0.00403809	-0.00389402	-0.00369081	-0.00371335	-0.00360602	-0.00348114	-0.00340656	-0.00340496	-0.00326393	-0.00332823	-0.00327235	-0.00316704	-0.00311555	-0.00306936
2DHB	-0.0080418	-0.00680562	-0.00556891	-0.00498059	-0.00482213	-0.00456153	-0.00439316	-0.00423006	-0.00421034	-0.00425063	-0.00402	-0.00404658	-0.00392849	-0.00382833	-0.00383496	-0.00388907	-0.00387618	-0.00393995	-0.00398093	-0.00404656
1BUW	-0.00598457	-0.00541194	-0.00453968	-0.00435377	-0.0041658	-0.00392951	-0.00379687	-0.00365483	-0.00344922	-0.00342559	-0.0032889	-0.00333827	-0.00330453	-0.00327873	-0.00315914	-0.00319323	-0.00313838	-0.00310332	-0.00311874	-0.00309339
1Y4G	-0.0058848	-0.00536024	-0.00449835	-0.00418859	-0.00403196	-0.00374098	-0.00367443	-0.0035057	-0.00331883	-0.00323069	-0.00310355	-0.00313275	-0.00310313	-0.00306455	-0.00299599	-0.00304606	-0.002976	-0.00295156	-0.00293842	-0.00293961
1Y4F	-0.00590772	-0.00538636	-0.00454717	-0.00419063	-0.00401923	-0.00378309	-0.00363542	-0.00347461	-0.00327263	-0.00322399	-0.00307788	-0.00311107	-0.00305824	-0.00302562	-0.00293997	-0.00295297	-0.00292423	-0.00289246	-0.00294129	-0.00297053
1A01	-0.00581936	-0.00526317	-0.0044009	-0.00421911	-0.00405741	-0.00388881	-0.00375647	-0.00363242	-0.00347787	-0.00343491	-0.00323782	-0.00330032	-0.00326141	-0.00331234	-0.00316349	-0.00322433	-0.00321244	-0.00320823	-0.00320249	-0.00325203
1Y4P	-0.00587416	-0.00536818	-0.00452107	-0.00419223	-0.00402139	-0.00379571	-0.00366478	-0.00347797	-0.00328321	-0.00318623	-0.0030691	-0.00309876	-0.0030374	-0.00307435	-0.00299495	-0.00299241	-0.00296953	-0.00294432	-0.00292237	-0.00295866
1A00	-0.00587139	-0.00532414	-0.0044801	-0.00426208	-0.0041177	-0.0039456	-0.00382426	-0.00364586	-0.00354078	-0.0034825	-0.0032627	-0.00328277	-0.00323753	-0.00323702	-0.00314735	-0.00319664	-0.00314973	-0.00317301	-0.00316509	-0.00322467
1Y46	-0.00590919	-0.00541985	-0.00458178	-0.00428004	-0.0041008	-0.00391603	-0.00375958	-0.00356192	-0.00341986	-0.00333852	-0.0031321	-0.00315885	-0.0030703	-0.00312177	-0.00303717	-0.00308636	-0.00303616	-0.00297922	-0.00301985	-0.00296279
2HHB	-0.00774301	-0.00631298	-0.00497246	-0.00439875	-0.0039757	-0.00378828	-0.00368205	-0.00345105	-0.00340894	-0.00336352	-0.00317788	-0.00321089	-0.00302774	-0.00306575	-0.00290463	-0.00298055	-0.00301825	-0.00305016	-0.00306916	-0.00298357
1A0U	-0.00595102	-0.00539684	-0.00456142	-0.00430743	-0.00414987	-0.00399463	-0.00386352	-0.00365279	-0.00356911	-0.00349377	-0.00334069	-0.00336577	-0.00325366	-0.00324845	-0.0031297	-0.00314175	-0.00308186	-0.00304572	-0.00306485	-0.00305711
1A0Z	-0.00586525	-0.00532642	-0.00451238	-0.00427825	-0.00415132	-0.00394923	-0.00385553	-0.0037068	-0.00365569	-0.00351656	-0.0033395	-0.00332439	-0.00329145	-0.00324778	-0.00315282	-0.00321891	-0.00319702	-0.00320909	-0.00325616	-0.0033564
1C7D	-0.00576035	-0.00522691	-0.00442671	-0.00420737	-0.00397257	-0.00381832	-0.00365439	-0.00346924	-0.00335533	-0.00331216	-0.00308228	-0.0030638	-0.00301925	-0.00303982	-0.00295298	-0.00298146	-0.00292935	-0.00289466	-0.00287671	-0.00289677
1E7I	-0.00618285	-0.00584354	-0.00515007	-0.00502457	-0.00486376	-0.00490035	-0.00487767	-0.0047242	-0.00476734	-0.00488433	-0.00419596	-0.0042226	-0.00424999	-0.00414381	-0.00412137	-0.00428479	-0.004247	-0.00429338	-0.00432508	-0.00463699
1UOR	-0.00648419	-0.00617287	-0.00570232	-0.00548801	-0.00533198	-0.00515103	-0.00502699	-0.00482967	-0.00463572	-0.00458835	-0.00428291	-0.00429201	-0.00420077	-0.00413116	-0.00418652	-0.00423232	-0.00418154	-0.00419102	-0.00418895	-0.0042878
1E_78	-0.00750369	-0.00639884	-0.00523632	-0.00470538	-0.00444253	-0.00419045	-0.00406793	-0.00373718	-0.00365712	-0.00365478	-0.00334837	-0.00322387	-0.00304718	-0.00309961	-0.00287318	-0.00292733	-0.00281937	-0.00283562	-0.00276668	-0.00244588
1AO6	-0.00744046	-0.00628957	-0.00531875	-0.00490359	-0.00476594	-0.00451592	-0.00442382	-0.00415446	-0.00402431	-0.00392065	-0.003636	-0.00372551	-0.00376335	-0.00369677	-0.00351446	-0.00354222	-0.00338427	-0.00339511	-0.00345178	-0.00354943
1BM0	-0.00742949	-0.00626897	-0.00522813	-0.00478271	-0.00462161	-0.00440167	-0.00433559	-0.00394578	-0.00382844	-0.00374172	-0.00344038	-0.00336195	-0.00320712	-0.00322303	-0.00320382	-0.00333435	-0.00319043	-0.00317008	-0.00291906	-0.00292803
1IGY	-0.0056404	-0.00521538	-0.0047049	-0.00448588	-0.00437204	-0.00410589	-0.00389144	-0.00364819	-0.00342157	-0.00330084	-0.00306075	-0.00308183	-0.00290982	-0.00284714	-0.00282438	-0.00289082	-0.00289714	-0.00296061	-0.00307912	-0.00312593
1IGT	-0.00574816	-0.00539099	-0.00484915	-0.0046335	-0.00446165	-0.0042359	-0.00402621	-0.00381517	-0.00369213	-0.00362477	-0.00342403	-0.0034839	-0.00339618	-0.00332221	-0.00328645	-0.0034114	-0.00354612	-0.00348201	-0.00352445	-0.00358054
1HZH	-0.00589058	-0.00554803	-0.00499976	-0.00481789	-0.00466921	-0.00447773	-0.00433481	-0.00414918	-0.00397377	-0.00385774	-0.00359618	-0.00360498	-0.00353857	-0.00350774	-0.00339939	-0.00340865	-0.00346124	-0.00352646	-0.00360792	-0.0036064

## Sheet: at_T_pho_den
	at_T_pho_den_1.4A	at_T_pho_den_2A	at_T_pho_den_3A	at_T_pho_den_4A	at_T_pho_den_5A	at_T_pho_den_6A	at_T_pho_den_7A	at_T_pho_den_8A	at_T_pho_den_9A	at_T_pho_den_10A	at_T_pho_den_11A	at_T_pho_den_12A	at_T_pho_den_13A	at_T_pho_den_14A	at_T_pho_den_15A	at_T_pho_den_16A	at_T_pho_den_17A	at_T_pho_den_18A	at_T_pho_den_19A	at_T_pho_den_20A
	1.4	2	3	4	5	6	7	8	9	10	11	12	13	14	15	16	17	18	19	20
1A4V	-0.0165055	-0.0163916	-0.0147435	-0.0137289	-0.0128528	-0.0120956	-0.0113574	-0.0108386	-0.0101832	-0.0102933	-0.00897286	-0.00866151	-0.00881664	-0.00877617	-0.00840686	-0.0085354	-0.00815162	-0.00798964	-0.0082488	-0.00876364
1EXS	-0.0171973	-0.0162961	-0.0145143	-0.0135933	-0.0136225	-0.0131574	-0.0132496	-0.0126356	-0.0125982	-0.0125414	-0.011993	-0.0122797	-0.0117341	-0.0117091	-0.0116291	-0.012005	-0.0118084	-0.0116816	-0.0116766	-0.0119277
1BEB	-0.0136627	-0.0117959	-0.00959165	-0.00842539	-0.00766384	-0.00732309	-0.00671242	-0.0061613	-0.00578256	-0.00556254	-0.00501998	-0.00513356	-0.0049169	-0.00474222	-0.00465396	-0.00471744	-0.00460161	-0.00452893	-0.00444408	-0.00442348
1LYZ	-0.0135392	-0.0101247	-0.0080678	-0.00690447	-0.00599423	-0.00547872	-0.00529231	-0.00449762	-0.00382063	-0.00352039	-0.00332773	-0.00305761	-0.0029718	-0.00281847	-0.00265153	-0.00275184	-0.00262172	-0.00266496	-0.00241206	-0.0023872
135L	-0.0130364	-0.0101612	-0.00836286	-0.00729202	-0.0066337	-0.00607047	-0.00587889	-0.00541693	-0.00491642	-0.00444394	-0.00406135	-0.00383576	-0.00350833	-0.00337979	-0.00337687	-0.00349751	-0.00340333	-0.00354655	-0.00351258	-0.00349677
2LYM	-0.0128548	-0.00948495	-0.00731406	-0.0061	-0.00564163	-0.00534447	-0.00518501	-0.0044715	-0.00410075	-0.0038513	-0.00360278	-0.00361107	-0.00365029	-0.0034685	-0.00332229	-0.00325694	-0.00316021	-0.00315051	-0.00318282	-0.00310245
2LZT	-0.0131127	-0.00987631	-0.00770925	-0.00677773	-0.00594536	-0.00537099	-0.00486199	-0.00456908	-0.0042462	-0.00417051	-0.00402559	-0.00399723	-0.00389771	-0.00388203	-0.00384706	-0.00377197	-0.00390018	-0.00387498	-0.00386516	-0.00384877
1L35	-0.0142541	-0.0111986	-0.00952264	-0.0085381	-0.00840307	-0.00813648	-0.0076447	-0.00721131	-0.00694531	-0.00719944	-0.00673882	-0.00707919	-0.00682612	-0.00701242	-0.00663265	-0.00731517	-0.00686379	-0.00665291	-0.00659543	-0.00633728
1LYD	-0.0144361	-0.0112861	-0.00968872	-0.0085023	-0.00816682	-0.00766049	-0.00710359	-0.00655743	-0.00607813	-0.00590296	-0.00504148	-0.00478653	-0.00489371	-0.00448225	-0.00438953	-0.0047459	-0.00473892	-0.00458875	-0.00449641	-0.00455144
8RAT	-0.0125852	-0.0107563	-0.00937303	-0.00881469	-0.00880795	-0.0087935	-0.00799876	-0.00825007	-0.00827849	-0.00864114	-0.00786022	-0.00765638	-0.00798691	-0.00845593	-0.00862191	-0.00904766	-0.00930138	-0.0094047	-0.00953305	-0.00937208
1RBX	-0.0129117	-0.0108934	-0.0102707	-0.00972262	-0.00975723	-0.00949921	-0.00910416	-0.00846681	-0.00826147	-0.00817709	-0.00766316	-0.00785	-0.00767403	-0.00779932	-0.00769798	-0.00820542	-0.00847376	-0.00811012	-0.0078745	-0.00780718
3RN3	-0.0122395	-0.010477	-0.00937011	-0.00846109	-0.00819758	-0.00810722	-0.00758454	-0.00717323	-0.00727792	-0.00763822	-0.00713006	-0.00720888	-0.00729433	-0.00715567	-0.00699544	-0.0073499	-0.00655893	-0.00682642	-0.00709778	-0.00699107
1AFU	-0.0120433	-0.0116626	-0.0104605	-0.0101037	-0.0101145	-0.00988925	-0.00940913	-0.00927626	-0.00878729	-0.00897584	-0.00837953	-0.00855816	-0.0083481	-0.0082659	-0.00797082	-0.00827677	-0.00816429	-0.00823231	-0.00816358	-0.00793533
1HHO	-0.0161443	-0.0125397	-0.00960464	-0.00828615	-0.00794781	-0.00769256	-0.00711242	-0.00648515	-0.00606278	-0.0060151	-0.00549995	-0.00538363	-0.00524952	-0.0052989	-0.00515342	-0.00508431	-0.00484503	-0.00490404	-0.00488693	-0.0046604
2HCO	-0.0165378	-0.012817	-0.00976133	-0.00836117	-0.00772359	-0.00748719	-0.00749995	-0.00723994	-0.00693739	-0.00687239	-0.00665242	-0.00648983	-0.00637531	-0.00630778	-0.00589166	-0.00602401	-0.00595363	-0.00581339	-0.00581703	-0.00576287
2DHB	-0.0170067	-0.0136213	-0.0107607	-0.00918294	-0.00879062	-0.00823966	-0.00781647	-0.00749203	-0.00738352	-0.00742177	-0.00694785	-0.00689184	-0.00663428	-0.00640884	-0.00636107	-0.006418	-0.00639964	-0.00652595	-0.00650325	-0.00660168
1BUW	-0.0152347	-0.013966	-0.0116892	-0.0107107	-0.0103065	-0.00972008	-0.009448	-0.00903778	-0.00851579	-0.00856955	-0.00822761	-0.00834617	-0.00827982	-0.00818088	-0.00789468	-0.00793082	-0.00782242	-0.00772578	-0.0078025	-0.00764749
1Y4G	-0.0151539	-0.0139789	-0.0115644	-0.010242	-0.00981523	-0.0091825	-0.0090672	-0.00865795	-0.00820658	-0.00798968	-0.007709	-0.00778505	-0.00776639	-0.00772687	-0.00755953	-0.00783464	-0.00759896	-0.00757255	-0.00758334	-0.00747698
1Y4F	-0.0152336	-0.0140479	-0.0116936	-0.0102358	-0.00979711	-0.00934408	-0.00896385	-0.00868258	-0.00821301	-0.00813589	-0.00771591	-0.00782729	-0.00767989	-0.00763981	-0.00746206	-0.00749209	-0.00741187	-0.00735775	-0.00751473	-0.00750626
1A01	-0.0149711	-0.0137701	-0.0115246	-0.0105738	-0.01022	-0.00987534	-0.00955141	-0.00926591	-0.00895103	-0.00891962	-0.00845399	-0.00861853	-0.00855831	-0.00865255	-0.0082384	-0.00837715	-0.0083515	-0.00838776	-0.00834749	-0.00842331
1Y4P	-0.0150996	-0.0139362	-0.011568	-0.0102234	-0.00981006	-0.0093226	-0.0090304	-0.00856746	-0.00808034	-0.00788645	-0.00764446	-0.00773528	-0.00760168	-0.00766394	-0.0074925	-0.00755758	-0.00755373	-0.00749422	-0.00746076	-0.00743622
1A00	-0.0150859	-0.0139304	-0.0117466	-0.0108221	-0.0104605	-0.0100218	-0.00982948	-0.00932045	-0.00909207	-0.00896203	-0.00835979	-0.00843124	-0.00838093	-0.00838582	-0.00810579	-0.00818212	-0.00811628	-0.00817009	-0.00822656	-0.00825726
1Y46	-0.0151699	-0.0140905	-0.0117427	-0.0104552	-0.00997198	-0.00966324	-0.00937587	-0.00885028	-0.0085277	-0.00826592	-0.00771347	-0.00783973	-0.00764349	-0.00773554	-0.00755804	-0.00774166	-0.00759245	-0.00745278	-0.00757332	-0.0073921
2HHB	-0.0168999	-0.0130799	-0.00979619	-0.00841874	-0.00736925	-0.00689169	-0.00659281	-0.00608236	-0.00599645	-0.00591583	-0.00559832	-0.00560596	-0.00522767	-0.00532346	-0.00504806	-0.00512813	-0.00516169	-0.00522281	-0.00530557	-0.00519496
1A0U	-0.0151827	-0.0139525	-0.0117535	-0.0106805	-0.0103196	-0.00994196	-0.00966657	-0.00915665	-0.00908108	-0.0089649	-0.00856269	-0.00866866	-0.00838655	-0.00843907	-0.0081866	-0.0082789	-0.00809597	-0.00803533	-0.00814171	-0.00801231
1A0Z	-0.0151186	-0.0139804	-0.0118166	-0.0107578	-0.0104626	-0.00994252	-0.00974702	-0.00945166	-0.00925921	-0.00886606	-0.00833389	-0.00836348	-0.00831886	-0.0081734	-0.0079318	-0.00813619	-0.00802684	-0.00807523	-0.00824818	-0.00842115
1C7D	-0.0149229	-0.0137764	-0.0116485	-0.0107016	-0.0101467	-0.00988113	-0.00962299	-0.00926744	-0.00900732	-0.0089631	-0.00831149	-0.00821843	-0.00815639	-0.00830234	-0.00813524	-0.00825256	-0.00812381	-0.00802449	-0.00791316	-0.00793742
1E7I	-0.01555	-0.0148624	-0.0131305	-0.0125018	-0.0121018	-0.0123849	-0.0123333	-0.0120036	-0.0121264	-0.0124519	-0.00965286	-0.00968377	-0.00964447	-0.00937446	-0.00918329	-0.00950029	-0.00948688	-0.00964191	-0.00975242	-0.010373
1UOR	-0.015866	-0.015161	-0.0138645	-0.0126838	-0.0121444	-0.0117059	-0.0113439	-0.0108326	-0.0103698	-0.0102139	-0.00914261	-0.00910709	-0.00882989	-0.00857956	-0.00860762	-0.00873264	-0.00853522	-0.00858876	-0.00844069	-0.00855753
1E_78	-0.0153599	-0.011881	-0.00863745	-0.00707769	-0.00627624	-0.00564105	-0.0053113	-0.00465307	-0.0043083	-0.00412962	-0.00352669	-0.00320336	-0.00301318	-0.00302498	-0.00273408	-0.00267424	-0.00249436	-0.00256688	-0.00253462	-0.0021696
1AO6	-0.0149275	-0.0114224	-0.00856973	-0.00721797	-0.00661986	-0.00591339	-0.00545101	-0.00471719	-0.00443257	-0.00416435	-0.0036643	-0.00362607	-0.00345205	-0.00308489	-0.00277049	-0.00272435	-0.00265202	-0.00264924	-0.002767	-0.00287382
1BM0	-0.0149528	-0.0114554	-0.00849253	-0.00719909	-0.00649437	-0.00583161	-0.00546294	-0.00468709	-0.00440999	-0.00413278	-0.00357225	-0.00340937	-0.00312601	-0.00297018	-0.00295456	-0.00303993	-0.0028586	-0.00278477	-0.00249507	-0.002479
1IGY	-0.0135369	-0.0126066	-0.0114307	-0.0105286	-0.010265	-0.00962121	-0.00910753	-0.00845998	-0.00790985	-0.00756466	-0.00684234	-0.00690523	-0.0064575	-0.00630927	-0.0062329	-0.0063708	-0.00627227	-0.00632969	-0.00656929	-0.00651976
1IGT	-0.0135809	-0.0128678	-0.0115249	-0.0105245	-0.0100506	-0.00947881	-0.00893684	-0.00845423	-0.00808963	-0.00786068	-0.00735362	-0.00747102	-0.00717701	-0.00702096	-0.00691004	-0.00712464	-0.00713774	-0.00695631	-0.0069638	-0.00701626
1HZH	-0.0137128	-0.0131384	-0.0118021	-0.0108872	-0.0104663	-0.00997633	-0.00961471	-0.00912459	-0.0086214	-0.00825252	-0.00761707	-0.00762597	-0.00733477	-0.00724023	-0.00694748	-0.00695125	-0.00685604	-0.00686802	-0.00671662	-0.00661281

## Sheet: at_S_pho_den
	at_S_pho_den_1.4A	at_S_pho_den_2A	at_S_pho_den_3A	at_S_pho_den_4A	at_S_pho_den_5A	at_S_pho_den_6A	at_S_pho_den_7A	at_S_pho_den_8A	at_S_pho_den_9A	at_S_pho_den_10A	at_S_pho_den_11A	at_S_pho_den_12A	at_S_pho_den_13A	at_S_pho_den_14A	at_S_pho_den_15A	at_S_pho_den_16A	at_S_pho_den_17A	at_S_pho_den_18A	at_S_pho_den_19A	at_S_pho_den_20A
	1.4	2	3	4	5	6	7	8	9	10	11	12	13	14	15	16	17	18	19	20
1A4V	-0.0275931	-0.0278518	-0.0260569	-0.0252285	-0.0239458	-0.0228758	-0.0216236	-0.020856	-0.0194319	-0.019431	-0.0174502	-0.0167994	-0.0173012	-0.0171658	-0.016452	-0.0167499	-0.0159371	-0.0157328	-0.0157727	-0.0165028
1EXS	-0.0275421	-0.026582	-0.0242596	-0.0236699	-0.0237876	-0.0230897	-0.0232646	-0.0221364	-0.0224145	-0.0224642	-0.0215452	-0.0221619	-0.0215297	-0.0213978	-0.0213865	-0.0219165	-0.0218684	-0.0217804	-0.0218204	-0.0223326
1BEB	-0.022536	-0.0200949	-0.0172401	-0.0159898	-0.0150209	-0.0145839	-0.0137064	-0.0129061	-0.0122539	-0.0120515	-0.0110413	-0.0112767	-0.0110462	-0.010826	-0.0108477	-0.0111237	-0.0107666	-0.0106624	-0.0105572	-0.0104939
1LYZ	-0.0247683	-0.0206927	-0.0177242	-0.0160616	-0.0149291	-0.0141731	-0.0136248	-0.0120717	-0.0110808	-0.0105389	-0.0100686	-0.00952212	-0.00923052	-0.00893683	-0.00872942	-0.00901132	-0.00881384	-0.00924141	-0.00863024	-0.00852401
135L	-0.0248421	-0.0212307	-0.0184057	-0.0170099	-0.0158926	-0.0147564	-0.014259	-0.0137143	-0.0132248	-0.0124898	-0.0115434	-0.0108612	-0.00993331	-0.0100221	-0.0100421	-0.0100182	-0.00962198	-0.0101669	-0.0102945	-0.0103267
2LYM	-0.0245541	-0.0202132	-0.0170458	-0.0156339	-0.0151859	-0.0147642	-0.0146969	-0.013074	-0.0124687	-0.0124127	-0.0117972	-0.0116645	-0.0117495	-0.0113011	-0.0106276	-0.0105972	-0.0103218	-0.0101946	-0.0103792	-0.0103336
2LZT	-0.024939	-0.020944	-0.0176115	-0.0156099	-0.0142278	-0.0131169	-0.0120085	-0.0112791	-0.0104504	-0.0101854	-0.00980379	-0.00972403	-0.00942939	-0.00941965	-0.0094964	-0.00943234	-0.00956482	-0.00954139	-0.00956179	-0.00937383
1L35	-0.0260782	-0.0223981	-0.020133	-0.0185538	-0.0182805	-0.0180245	-0.0170235	-0.0156614	-0.0151634	-0.0154216	-0.0144391	-0.0148872	-0.0143257	-0.0143747	-0.0135877	-0.0147137	-0.0138097	-0.0133447	-0.0131404	-0.0126234
1LYD	-0.0264645	-0.0231621	-0.0211542	-0.0198778	-0.020056	-0.0200046	-0.0186631	-0.0174033	-0.016411	-0.016151	-0.0143951	-0.0141515	-0.0144215	-0.0135204	-0.0134301	-0.014008	-0.0142753	-0.0136514	-0.0133729	-0.0136729
8RAT	-0.023825	-0.0212951	-0.0192383	-0.0180925	-0.018473	-0.0183911	-0.0176471	-0.0182035	-0.018309	-0.0187996	-0.0174751	-0.0171448	-0.0174597	-0.0181908	-0.0186426	-0.0196724	-0.0197892	-0.0197784	-0.0205125	-0.0202646
1RBX	-0.0242836	-0.0216108	-0.0207656	-0.0202497	-0.0205082	-0.0204197	-0.0197313	-0.018529	-0.0180752	-0.0185324	-0.017418	-0.0180163	-0.018022	-0.0180416	-0.0179427	-0.0192819	-0.0196007	-0.0191673	-0.0193719	-0.0192004
3RN3	-0.0233074	-0.0210728	-0.0195573	-0.0181511	-0.017993	-0.0182306	-0.0173408	-0.016854	-0.0173361	-0.0180817	-0.0173469	-0.0178553	-0.0186159	-0.018667	-0.0187519	-0.0201846	-0.0186816	-0.0191861	-0.0197315	-0.0194628
1AFU	-0.0194166	-0.0186848	-0.0169901	-0.0167491	-0.0168271	-0.0165526	-0.0158035	-0.0156851	-0.0148143	-0.0150809	-0.0143141	-0.0145257	-0.0142837	-0.014039	-0.0137604	-0.0144152	-0.0143508	-0.0143263	-0.0140731	-0.01369
1HHO	-0.0281058	-0.0237169	-0.0196871	-0.0178633	-0.0174041	-0.0169809	-0.0162456	-0.0152826	-0.0145311	-0.0143171	-0.0133965	-0.0132752	-0.0129538	-0.0130288	-0.012598	-0.0125069	-0.0120184	-0.0120256	-0.012191	-0.0116895
2HCO	-0.0286558	-0.0240664	-0.0198383	-0.0178875	-0.0172323	-0.0169678	-0.0168627	-0.0163638	-0.0155813	-0.0157335	-0.0153337	-0.0148382	-0.0145628	-0.0145842	-0.0140097	-0.0143086	-0.0140839	-0.013658	-0.0134471	-0.0132629
2DHB	-0.0300128	-0.0261404	-0.0220768	-0.0201469	-0.0197676	-0.0188875	-0.0183312	-0.0177687	-0.0177635	-0.0180024	-0.0170866	-0.017228	-0.0167739	-0.0163691	-0.016438	-0.0166902	-0.0166638	-0.016956	-0.0171464	-0.0174321
1BUW	-0.0231452	-0.0213855	-0.0183575	-0.0172511	-0.0167044	-0.015889	-0.015453	-0.0149546	-0.0141726	-0.014132	-0.0136048	-0.0138499	-0.013753	-0.0136743	-0.0131924	-0.0133702	-0.0130917	-0.0129222	-0.0129815	-0.0127672
1Y4G	-0.0227663	-0.021178	-0.018184	-0.016612	-0.0161827	-0.0151372	-0.0149606	-0.0143462	-0.0136352	-0.0133186	-0.012831	-0.0129965	-0.0129196	-0.0127796	-0.012523	-0.0127448	-0.0124058	-0.0123023	-0.0122359	-0.012117
1Y4F	-0.0228464	-0.0212747	-0.0183731	-0.0166159	-0.0161312	-0.0153056	-0.0148006	-0.0142139	-0.0134406	-0.0132835	-0.0127158	-0.0128911	-0.0127112	-0.0125965	-0.0122717	-0.0123531	-0.0121867	-0.0120407	-0.0122436	-0.0122877
1A01	-0.0225163	-0.0208034	-0.0177999	-0.0167151	-0.0162671	-0.0157153	-0.0152729	-0.0148605	-0.0142873	-0.0141554	-0.0133744	-0.0136852	-0.0135647	-0.0137986	-0.013195	-0.0134793	-0.0134346	-0.0133378	-0.0132998	-0.0134638
1Y4P	-0.0227217	-0.0212066	-0.0182758	-0.0166214	-0.0161399	-0.0153562	-0.0149187	-0.01423	-0.0134861	-0.0131357	-0.0126897	-0.0128455	-0.012632	-0.0128078	-0.0125037	-0.0125096	-0.0123769	-0.0122637	-0.0121745	-0.0122135
1A00	-0.0227131	-0.021036	-0.0181105	-0.0168814	-0.0165017	-0.0159445	-0.0155574	-0.0149125	-0.0145533	-0.0143728	-0.0135016	-0.0136232	-0.0134829	-0.0135078	-0.0131622	-0.0133822	-0.0131567	-0.0132421	-0.0132176	-0.0133449
1Y46	-0.022852	-0.0214006	-0.0185029	-0.0169908	-0.0164796	-0.0158651	-0.0153309	-0.0145912	-0.0140686	-0.0137877	-0.0129725	-0.0131143	-0.0127758	-0.0130103	-0.0126889	-0.0128869	-0.0126368	-0.0124084	-0.0125455	-0.0122536
2HHB	-0.028907	-0.0242309	-0.0196936	-0.0177748	-0.0162936	-0.0156782	-0.0153559	-0.0144857	-0.0143799	-0.0142502	-0.0135051	-0.0136763	-0.0129392	-0.0131191	-0.0124546	-0.012797	-0.0129785	-0.0131393	-0.0132319	-0.0128672
1A0U	-0.0230168	-0.0213247	-0.0184401	-0.0170635	-0.0166374	-0.0161524	-0.0157291	-0.0149494	-0.0146688	-0.0144205	-0.0138215	-0.0139786	-0.0135499	-0.0135496	-0.0130773	-0.0131374	-0.0128726	-0.0126708	-0.012781	-0.0126018
1A0Z	-0.0226936	-0.0210547	-0.0182393	-0.0169508	-0.0166398	-0.0159673	-0.0156901	-0.015175	-0.0150363	-0.0145221	-0.0138259	-0.0138055	-0.0137095	-0.0135556	-0.0131892	-0.0135032	-0.0133524	-0.013393	-0.0135997	-0.013943
1C7D	-0.0223029	-0.0206831	-0.0179087	-0.0166631	-0.015916	-0.015429	-0.0148619	-0.0141837	-0.0137763	-0.013652	-0.0127429	-0.0127013	-0.0125548	-0.012656	-0.0123211	-0.0124677	-0.0122275	-0.0120252	-0.0118889	-0.0118806
1E7I	-0.0237752	-0.0229277	-0.0206494	-0.0200679	-0.0196625	-0.0199773	-0.0199999	-0.0194843	-0.0197372	-0.0202855	-0.0174768	-0.017633	-0.0177778	-0.0173481	-0.0172736	-0.0180076	-0.0178347	-0.0180134	-0.0180479	-0.0191944
1UOR	-0.0250102	-0.0243206	-0.0229755	-0.0218323	-0.0214618	-0.0209038	-0.0205353	-0.0198361	-0.0191263	-0.0189802	-0.0177541	-0.0178363	-0.0175096	-0.0172619	-0.017549	-0.0177731	-0.0175316	-0.0175911	-0.0173611	-0.0177304
1E_78	-0.0281254	-0.0245755	-0.0207497	-0.0190171	-0.0182065	-0.0173471	-0.0169757	-0.0157001	-0.0154255	-0.0154875	-0.0142368	-0.0137317	-0.0130173	-0.0132542	-0.0123086	-0.0125633	-0.0121112	-0.0122007	-0.0119082	-0.0105246
1AO6	-0.0278475	-0.0241444	-0.0210687	-0.0198147	-0.0195231	-0.0186814	-0.0184529	-0.0174383	-0.0169677	-0.0166051	-0.0154513	-0.0158677	-0.0160754	-0.0158132	-0.0150633	-0.0152089	-0.0145507	-0.0146162	-0.0148674	-0.0152953
1BM0	-0.0277856	-0.0240701	-0.0207147	-0.0193251	-0.0189276	-0.0182035	-0.0180592	-0.0165399	-0.016142	-0.0158353	-0.0146034	-0.0143036	-0.0136934	-0.013775	-0.0137304	-0.0143101	-0.0137084	-0.0136334	-0.0125597	-0.0125967
1IGY	-0.0218297	-0.0206294	-0.0190021	-0.0179407	-0.0176929	-0.0167542	-0.015985	-0.0150695	-0.0141887	-0.0137322	-0.012767	-0.0128848	-0.0121962	-0.0119535	-0.0118873	-0.0121869	-0.0120365	-0.0121819	-0.0126136	-0.0124537
1IGT	-0.0222603	-0.0213254	-0.0196109	-0.0185164	-0.0180304	-0.0172597	-0.0165112	-0.0157313	-0.0152794	-0.0150535	-0.0142526	-0.014541	-0.0142052	-0.0139187	-0.0137809	-0.0143184	-0.0147203	-0.0144552	-0.0143172	-0.0144126
1HZH	-0.0228501	-0.0219955	-0.0202322	-0.0192595	-0.0188944	-0.0182787	-0.017819	-0.0171593	-0.0165048	-0.0160864	-0.0150344	-0.0151234	-0.0148917	-0.0147857	-0.0143598	-0.0144205	-0.0145161	-0.0147178	-0.014705	-0.0145067

## Sheet: at_T_phi_ty
	at_T_phi_ty_1.4A	at_T_phi_ty_2A	at_T_phi_ty_3A	at_T_phi_ty_4A	at_T_phi_ty_5A	at_T_phi_ty_6A	at_T_phi_ty_7A	at_T_phi_ty_8A	at_T_phi_ty_9A	at_T_phi_ty_10A	at_T_phi_ty_11A	at_T_phi_ty_12A	at_T_phi_ty_13A	at_T_phi_ty_14A	at_T_phi_ty_15A	at_T_phi_ty_16A	at_T_phi_ty_17A	at_T_phi_ty_18A	at_T_phi_ty_19A	at_T_phi_ty_20A
	1.4	2	3	4	5	6	7	8	9	10	11	12	13	14	15	16	17	18	19	20
1A4V	74.6793	56.4109	37.2064	29.2188	21.6204	17.0751	14.7796	12.8774	11.2708	9.99361	8.7401	7.14548	6.75314	6.39689	5.9895	5.75029	4.94577	4.94793	4.64463	4.56384
1EXS	92.5885	70.681	45.7254	35.4542	26.5145	20.35	17.3878	14.9377	13.0339	11.6602	9.60196	8.35215	7.83319	7.51208	7.12266	6.90582	5.97471	5.7997	5.52141	5.37857
1BEB	166.571	126.995	86.0939	68.7348	53.5163	41.9058	36.237	31.5258	27.8072	25.0569	22.1728	18.7797	17.8723	17.5244	16.766	16.3567	13.9855	13.4751	12.8279	12.75
1LYZ	42.0159	28.7748	17.3178	12.1651	9.38972	7.55387	6.15566	5.08671	4.41623	3.94565	3.22173	3.02968	2.74477	2.51524	2.37827	2.2753	2.11924	2.07066	1.97886	1.86301
135L	43.5694	28.7959	17.6733	13.0592	10.0745	7.8674	6.5178	5.71763	5.03052	4.29282	3.56223	3.2945	3.00864	2.83216	2.63761	2.43317	2.16638	2.0956	2.01379	1.99144
2LYM	43.7253	29.3975	17.365	12.3189	9.41826	7.42223	5.99902	4.79454	4.1483	3.6251	3.00591	2.78463	2.55586	2.34649	2.15342	1.98587	1.9325	1.79751	1.71854	1.6438
2LZT	44.4195	30.4111	18.5967	13.006	10.0053	7.64298	6.24281	5.25635	4.48644	3.79175	3.08955	2.95126	2.72298	2.56988	2.44849	2.29405	2.03142	1.98823	1.85058	1.74656
1L35	70.0726	46.9112	27.7617	19.9222	14.8412	11.5473	9.4848	8.00423	7.15291	6.34371	5.16753	4.74233	4.42416	3.99213	3.73495	3.54579	3.03283	2.99655	2.75525	2.61634
1LYD	70.1069	48.2511	28.876	21.1682	16.3789	13.2515	10.9987	9.42913	8.08468	7.01673	5.73693	5.44979	5.20806	4.95352	4.76636	4.53337	3.95043	3.83267	3.70037	3.60125
8RAT	48.1853	31.4984	18.9444	12.383	8.98514	6.61342	5.54233	4.61636	3.86595	3.48363	2.82183	2.74359	2.35799	2.13904	1.95642	1.84902	1.56745	1.55661	1.49228	1.36078
1RBX	44.369	28.0951	16.6881	11.5556	8.8943	6.78965	5.73842	4.84681	3.99774	3.54309	2.89224	2.68899	2.55732	2.35786	2.21511	2.18045	1.81116	1.82116	1.72713	1.7112
3RN3	49.4718	34.1962	21.2143	15.6389	11.6571	9.15324	7.63657	6.46241	5.6983	4.87732	4.01886	3.91806	3.72979	3.65254	3.55579	3.42862	2.86815	2.62093	2.36153	2.38998
1AFU	109.17	83.9956	56.5751	41.0127	30.7874	23.4461	19.3548	16.4734	14.2492	12.5597	10.4299	10.1885	9.52695	8.79845	8.67434	8.18282	6.87077	6.55636	6.08235	5.98567
1HHO	129.437	89.3686	56.2612	42.3846	32.0006	24.7306	20.7237	17.9162	16.0753	14.0815	11.4493	11.1348	10.4755	9.77852	9.03646	8.89842	7.72209	7.25504	6.87	6.62496
2HCO	133.877	91.4087	57.061	41.7569	32.5004	25.2591	20.3203	17.3326	14.9594	13.6269	10.8015	10.0573	9.59115	9.21753	8.6936	8.50269	7.43688	6.94681	6.47185	6.15474
2DHB	136.422	93.6476	57.5409	42.8073	32.0996	24.4618	20.621	17.3144	15.0002	13.538	10.9218	10.4044	10.0236	9.31687	8.60841	8.39108	7.19792	6.86366	6.50269	6.29497
1BUW	261.401	191.106	122.628	90.3206	67.3807	52.7106	42.6816	36.4175	31.6991	27.558	23.1273	20.8658	19.1781	18.0988	17.2083	16.9413	14.4248	13.5955	12.3914	12.0296
1Y4G	265.939	197.971	128.704	92.4034	70.0164	53.4525	43.9538	37.6505	32.7739	29.0571	23.6907	21.6951	20.0196	18.8685	17.9568	17.1582	14.8701	14.1294	12.958	12.6239
1Y4F	265.996	197.779	128.809	91.9428	69.457	53.2695	43.4904	36.8254	32.0429	28.5122	23.2993	21.4193	19.8559	19.1142	18.4222	17.79	15.2669	14.5701	13.2699	12.8763
1A01	252.252	185.038	117.932	84.1611	63.0447	48.8682	40.5967	34.1573	29.7025	26.031	21.6188	19.343	17.652	16.8823	16.3864	16.1041	13.9942	13.1347	12.3406	11.8301
1Y4P	267.017	199.946	129.683	92.1764	69.312	53.3829	43.6471	37.464	32.9337	28.7913	23.2978	21.6085	19.9215	18.9927	18.3838	17.5265	14.6982	14.042	13.0911	12.7194
1A00	253.455	185.292	117.28	83.6526	63.2749	49.3354	39.7399	34.6429	30.0181	26.5382	21.8607	20.175	18.5235	17.5445	16.8751	16.5599	14.0694	13.5016	12.3601	11.9158
1Y46	266.429	198.221	128.493	92.7095	70.459	53.7931	43.6074	37.244	32.6119	29.1582	23.5722	21.932	20.389	19.7297	18.3669	17.4977	15.1793	14.2392	13.1213	12.7824
2HHB	244.81	166.409	105.851	75.9419	57.3018	44.3829	36.5374	30.42	26.5596	23.4748	18.2273	17.6777	16.7199	15.705	14.965	14.4522	12.107	11.4966	10.636	10.3166
1A0U	255.509	188.199	117.57	83.4381	62.6003	48.3142	40.0645	33.7633	29.2171	25.5177	21.3686	19.2928	17.8662	16.6839	15.7551	15.3294	13.2896	12.4123	11.5892	11.2679
1A0Z	252.963	186.155	119.443	86.2576	65.3733	50.9586	41.9506	35.3895	31.7725	28.5192	23.7285	21.5221	20.0153	19.1193	18.1704	17.2506	14.9314	14.118	13.0749	12.6189
1C7D	278.758	204.056	132.363	95.022	71.8225	54.8516	43.9794	36.2338	31.2911	27.6316	22.7666	20.8625	18.9182	17.4207	16.4084	15.9718	13.8574	13.1382	12.2179	11.8205
1E7I	268.844	182.875	102.018	72.0735	51.4671	36.298	30.1455	24.7684	20.6021	18.2624	17.0236	11.8272	10.8417	9.91094	9.07123	8.64418	7.55945	7.05579	6.47478	6.10483
1UOR	305.515	208.771	124.071	91.7121	67.7555	50.497	42.5972	35.6205	30.0181	26.5018	22.8341	19.3899	17.9777	17.2069	15.9539	15.0843	13.0481	12.2512	11.41	11.0391
1E_78	317.028	214.405	124.215	87.837	65.539	48.6209	40.101	33.2849	27.88	23.9737	19.5294	18.1783	16.9479	16.0748	14.5464	14.3101	12.2818	11.4441	10.407	10.0106
1AO6	319.756	207.854	120.421	84.5841	62.8525	47.95	39.4822	33.0151	28.1949	24.6268	19.7967	17.964	17.0882	16.0336	14.7892	14.1573	11.9405	11.377	10.4343	10.1339
1BM0	316.929	205.973	119.242	84.937	63.132	47.4053	39.4184	32.9399	27.8334	24.2121	19.3034	17.5371	16.519	15.5616	14.6174	14.0485	11.8723	11.2085	10.4244	10.0974
1IGY	532.766	387.304	239.178	172.416	128.226	95.8825	79.3453	64.5175	53.3842	45.8829	38.5295	33.2205	29.94	27.4868	25.4435	24.3767	20.9177	19.94	18.1562	17.2982
1IGT	561.048	406.661	258.131	188.766	141.539	107.251	88.2459	73.0023	61.3628	53.7708	44.1528	38.7895	35.9031	33.1776	30.7069	29.5347	24.9004	23.6574	21.3849	20.2141
1HZH	614.437	452.535	295.166	217.016	166.371	128.872	105.608	87.6553	73.584	63.2876	50.6162	45.7669	41.6996	38.9676	36.4745	34.1636	28.826	27.251	26.0031	24.9946

## Sheet: at_phi_A
	at_phi_A_1.4A	at_phi_A_2A	at_phi_A_3A	at_phi_A_4A	at_phi_A_5A	at_phi_A_6A	at_phi_A_7A	at_phi_A_8A	at_phi_A_9A	at_phi_A_10A	at_phi_A_11A	at_phi_A_12A	at_phi_A_13A	at_phi_A_14A	at_phi_A_15A	at_phi_A_16A	at_phi_A_17A	at_phi_A_18A	at_phi_A_19A	at_phi_A_20A
	1.4	2	3	4	5	6	7	8	9	10	11	12	13	14	15	16	17	18	19	20
1A4V	833.258	577.62	383.301	283.669	216.583	177.66	150.653	131.181	114.464	100.528	93.063	85.0838	79.6179	72.971	67.777	63.284	59.057	56.69	53.621	51.711
1EXS	1026.13	700.933	434.598	315.29	236.572	188.828	159.94	136.019	120.447	107.886	97.611	86.794	81.2759	75.797	70.613	65.447	61.882	58.801	56.666	54.556
1BEB	1824.9	1273.85	857.183	641.64	503.893	407.972	343.578	300.274	267.741	238.981	220.249	199.065	185.32	175.217	165.516	154.195	144.225	136.492	132.696	127.687
1LYZ	732.551	470.569	292.697	211.108	163.454	134.244	110.395	95.3891	86.9061	78.5691	70.576	65.04	60.677	56.352	53.498	49.237	47.785	45.868	43.722	41.782
135L	741.934	461.816	282.316	204.14	157.598	127.873	105.634	92.898	85.6371	77.3311	69.357	61.929	55.283	51.9	47.841	44.279	41.171	38.542	37.588	36.621
2LYM	771.94	498.801	307.411	231.363	178.347	143.296	120.391	103.084	93.3981	82.9061	74.948	69.611	63.852	59.036	54.253	51.378	48.97	45.627	43.495	42.078
2LZT	754.268	479.252	292.367	207.832	159.947	126.199	106.923	92.602	81.0341	70.8361	63.565	57.564	53.226	50.062	47.633	44.767	41.225	39.08	36.961	35.3
1L35	975.194	597.747	353.05	243.381	178.502	141.761	115.242	96.276	84.9731	74.6931	67.214	59.821	54.533	48.598	45.245	42.183	39.781	37.385	35.249	32.444
1LYD	978.467	618.055	368.389	259.346	201.295	165.799	136.2	117.086	101.616	88.9691	81.2301	73.5201	66.566	61.733	58.603	53.169	50.973	48.116	45.78	44.587
8RAT	754.503	464.683	280.894	192.826	145.339	112.826	98.4479	84.062	72.7781	65.9251	60.073	56.624	50.684	45.906	41.889	39.284	36.872	34.494	33.073	31.199
1RBX	726.568	450.838	272.957	192.703	147.837	117.79	98.5709	84.488	72.5611	65.7151	59.83	54.978	52.066	47.544	43.997	42.068	38.709	37.283	35.861	34.456
3RN3	746.898	468.927	284.197	201.53	152.643	124.275	104.255	89.127	78.7891	69.2481	64.5921	60.187	57.243	53.629	50.041	47.868	45.458	41.931	39.554	38.373
1AFU	1500.59	1031.68	672.297	485.698	374.902	303.248	252.446	220.783	190.973	169.419	157.385	143.183	133.053	121.577	115.553	109.522	101.934	95.1221	90.386	86.9509
1HHO	1634.06	1015.17	608.488	432.49	327.432	258.033	216.878	189.541	169.11	147.5	132.982	123.065	113.897	104.545	95.5523	89.6393	84.5791	79.115	76.511	73.676
2HCO	1703.27	1038.84	610.04	427.842	331.112	264.518	216.438	185.93	158.492	145.16	129.202	115.587	107.849	101.09	95.9833	89.5693	84.0821	78.851	74.152	70.1759
2DHB	1743.5	1067.63	627.65	448.944	335.072	267.464	225.668	195.275	170.272	153.833	137.674	126.818	118.123	107.589	100.156	94.7284	89.1651	83.93	81.314	77.3079
1BUW	2898.27	1893.59	1163.2	823.725	613.047	489.695	399.161	342.395	298.277	256.153	229.25	207.265	186.943	173.082	161.335	152.664	140.972	131.324	121.513	118.248
1Y4G	2870.89	1891.95	1178.46	826.574	623.583	487.202	398.458	337.947	292.398	260.155	232.706	209.609	189.811	173.274	158.965	144.247	136.873	127.822	118.753	114.872
1Y4F	2872.69	1894.65	1183.59	827.511	621.64	484.75	397.287	331.855	287.649	252.916	228.372	205.781	188.672	173.76	161.364	150.756	141.131	132.711	122.298	116.88
1A01	2820.64	1847.83	1141.14	795.019	591.662	466.95	385.422	324.981	277.764	239.726	210.931	193.664	175.951	163.612	153.476	144.961	134.767	124.35	117.855	112.594
1Y4P	2883.62	1916.63	1193.21	829.616	622.976	488.557	398.68	340.844	296.428	259.45	231.611	208.296	189.828	175.125	162.445	148.901	136.343	129.111	120.114	116.564
1A00	2826.54	1854.21	1127.45	781.706	588.839	466.216	374.729	323.14	279.716	246.786	221.909	200.921	182.428	168.472	158.559	149.991	137.672	129.863	120.437	116.278
1Y46	2885.62	1906.63	1189.68	828.256	629.429	486.967	392.822	335.859	291.257	259.451	232.764	208.734	190.091	177.686	163.625	150.737	141.111	132.828	123.269	117.831
2HHB	3065.45	1815.26	1059.69	709.016	519.77	407.873	335.288	282.081	240.288	212.155	186.444	170.685	159.129	143.386	133.108	124.346	115.516	107.671	100.839	95.2
1A0U	2853.2	1884.8	1153.46	804.246	599.824	476.119	389.902	329.097	282.516	245.044	221.626	197.637	180.068	164.35	150.693	141.466	132.072	121.612	114.095	109.915
1A0Z	2811.74	1842.34	1133.38	788.513	595.222	472.845	385.664	325.409	289.283	256.129	232.873	207.298	189.026	175.125	162.405	150.171	141.541	133.016	124.897	119.015
1C7D	3053.48	2019.21	1259.69	884.717	658.931	513.123	410.036	337.222	288.345	253.843	228.393	210.129	189.34	171.044	155.874	144.861	134.812	126.973	120.109	113.618
1E7I	3010.99	1888.1	1072.99	744.158	553.094	417.294	341.11	283.469	240.435	209.339	213.862	191.666	174.992	160.097	148.818	140.415	129.495	119.611	112.114	105.803
1UOR	3192.86	1974.86	1187.07	833.659	626.147	482.31	393.919	330.056	281.419	246.902	226.993	203.894	185.601	172.924	159.839	145.942	136.511	127.357	120.359	115.095
1E_78	3592.29	2148.01	1199.65	800.976	588.13	460.18	375.228	309.69	263.675	228.46	204.99	185.962	169.429	156.581	141.419	132.692	123.856	113.396	105.684	99.3389
1AO6	3580.62	2075.32	1164.24	779.563	584.793	459.312	371.685	312.882	268.29	234.182	208.164	183.892	170.359	156.261	142.861	133.413	123.136	114.369	106.607	100.303
1BM0	3544.18	2043.16	1154.35	777.873	577.312	451.434	369.225	309.482	263.11	228.827	202.972	181.003	166.266	152.357	141.271	130.441	120.135	112.324	105.939	100.561
1IGY	7254.71	4861.2	2993.35	2114.07	1582.71	1238.36	998.388	833.926	696.972	600.672	542.622	483.203	435.715	392.702	360.821	334.36	305.259	283.348	263.458	249.925
1IGT	7778.61	5175.64	3237.83	2309.99	1748.99	1377.16	1126.15	933.149	800.632	697.556	619.8	552.078	502.429	454.218	416.154	387.072	359.559	335.237	312.707	292.005
1HZH	8356.31	5640.33	3560.41	2537.06	1926.13	1525.15	1243.84	1057.61	914.294	804.484	719.482	639.53	583.399	531.812	492.508	454.14	424.921	396.546	388.105	365.608

## Sheet: at_phi_ind
	at_phi_ind_1.4A	at_phi_ind_2A	at_phi_ind_3A	at_phi_ind_4A	at_phi_ind_5A	at_phi_ind_6A	at_phi_ind_7A	at_phi_ind_8A	at_phi_ind_9A	at_phi_ind_10A	at_phi_ind_11A	at_phi_ind_12A	at_phi_ind_13A	at_phi_ind_14A	at_phi_ind_15A	at_phi_ind_16A	at_phi_ind_17A	at_phi_ind_18A	at_phi_ind_19A	at_phi_ind_20A
	1.4	2	3	4	5	6	7	8	9	10	11	12	13	14	15	16	17	18	19	20
1A4V	0.0896233	0.097661	0.0970684	0.103003	0.099825	0.0961112	0.0981035	0.0981654	0.0984656	0.0994111	0.0939161	0.0839816	0.0848194	0.0876635	0.0883707	0.0908648	0.0837457	0.0872804	0.0866195	0.0882567
1EXS	0.0902309	0.100838	0.105213	0.112449	0.112078	0.10777	0.108714	0.109821	0.108213	0.108079	0.0983696	0.0962296	0.0963777	0.0991079	0.100869	0.105518	0.0965501	0.0986326	0.0974377	0.098588
1BEB	0.0912764	0.0996935	0.100438	0.107124	0.106205	0.102717	0.10547	0.10499	0.103859	0.104849	0.100671	0.0943397	0.0964403	0.100015	0.101295	0.106078	0.0969697	0.0987247	0.0966717	0.0998538
1LYZ	0.0573556	0.0611488	0.0591662	0.0576251	0.0574457	0.0562699	0.0557603	0.0533259	0.0508161	0.0502188	0.0456491	0.0465818	0.0452358	0.0446345	0.0444553	0.0462111	0.0443495	0.045144	0.04526	0.0445888
135L	0.0587242	0.0623537	0.0626011	0.0639719	0.0639254	0.0615253	0.0617018	0.0615474	0.0587423	0.0555122	0.0513608	0.053198	0.0544226	0.0545696	0.0551328	0.0549509	0.0526191	0.0543718	0.0535754	0.0543799
2LYM	0.0566434	0.0589364	0.056488	0.0532452	0.0528087	0.0517966	0.0498295	0.046511	0.0444152	0.0437253	0.0401066	0.0400027	0.0400279	0.0397467	0.0396921	0.0386521	0.039463	0.0393958	0.0395111	0.0390655
2LZT	0.0588909	0.0634552	0.0636073	0.0625794	0.0625537	0.0605631	0.0583861	0.0567628	0.0553649	0.0535285	0.0486047	0.0512692	0.0511589	0.051334	0.0514033	0.0512443	0.0492764	0.050876	0.0500683	0.0494775
1L35	0.0718551	0.0784801	0.0786339	0.0818559	0.0831431	0.0814565	0.0823035	0.0831384	0.0841785	0.0849303	0.0768816	0.0792754	0.0811281	0.082146	0.0825495	0.0840574	0.0762381	0.0801537	0.0781655	0.0806418
1LYD	0.0716497	0.0780692	0.0783847	0.0816215	0.081368	0.0799251	0.0807546	0.0805316	0.0795609	0.078867	0.0706256	0.0741266	0.078239	0.0802411	0.081333	0.0852634	0.0775005	0.0796548	0.0808294	0.080769
8RAT	0.0638636	0.0677847	0.0674435	0.0642185	0.0618221	0.0586162	0.0562971	0.0549162	0.0531196	0.0528423	0.0469733	0.0484528	0.0465234	0.0465961	0.046705	0.0470681	0.0425105	0.0451271	0.0451209	0.0436161
1RBX	0.0610666	0.0623174	0.0611382	0.0599659	0.0601631	0.0576421	0.0582162	0.0573669	0.0550949	0.0539159	0.0483409	0.0489103	0.0491168	0.0495933	0.0503468	0.0518316	0.0467892	0.0488471	0.0481617	0.0496632
3RN3	0.0662364	0.0729243	0.0746465	0.0776008	0.0763687	0.0736528	0.0732491	0.0725079	0.0723235	0.0704326	0.062219	0.0650982	0.0651571	0.0681076	0.0710575	0.0716265	0.0630944	0.0625058	0.059704	0.0622828
1AFU	0.0727518	0.0814163	0.084152	0.0844407	0.0821212	0.0773167	0.0766692	0.0746137	0.0746138	0.074134	0.06627	0.0711575	0.0716026	0.0723693	0.075068	0.0747139	0.0674041	0.0689258	0.067293	0.0688397
1HHO	0.0792121	0.0880332	0.0924606	0.0980012	0.0977322	0.0958427	0.0955547	0.0945239	0.0950582	0.0954675	0.0860962	0.0904789	0.0919732	0.0935338	0.0945708	0.0992692	0.0913002	0.0917024	0.089791	0.0899202
2HCO	0.0785996	0.0879909	0.0935365	0.0975987	0.0981552	0.0954911	0.0938852	0.093221	0.0943855	0.0938751	0.0836011	0.0870102	0.088931	0.0911812	0.0905741	0.0949287	0.0884478	0.0881005	0.0872781	0.0877044
2DHB	0.078246	0.0877156	0.0916768	0.0953511	0.0957992	0.0914583	0.0913774	0.0886669	0.0880955	0.0880048	0.0793309	0.0820418	0.0848567	0.0865965	0.0859497	0.0885804	0.0807258	0.0817784	0.0799701	0.0814273
1BUW	0.0901921	0.100922	0.105423	0.109649	0.109911	0.10764	0.106928	0.106361	0.106274	0.107584	0.100882	0.100672	0.102588	0.104568	0.106662	0.110971	0.102324	0.103527	0.101976	0.101732
1Y4G	0.0926327	0.104639	0.109214	0.111791	0.112281	0.109713	0.11031	0.111409	0.112087	0.111691	0.101805	0.103503	0.105472	0.108894	0.112961	0.11895	0.108642	0.11054	0.109118	0.109895
1Y4F	0.0925946	0.104388	0.108829	0.111108	0.111732	0.109891	0.109468	0.110968	0.111396	0.112734	0.102023	0.104088	0.10524	0.110004	0.114166	0.118005	0.108175	0.109788	0.108505	0.110167
1A01	0.0894307	0.100138	0.103345	0.10586	0.106555	0.104654	0.10533	0.105106	0.106934	0.108587	0.102492	0.0998795	0.100323	0.103185	0.106768	0.111092	0.10384	0.105626	0.10471	0.105069
1Y4P	0.0925981	0.104322	0.108685	0.111107	0.11126	0.109267	0.109479	0.109915	0.111102	0.11097	0.10059	0.103739	0.104945	0.108452	0.11317	0.117706	0.107803	0.108759	0.108989	0.10912
1A00	0.0896696	0.0999306	0.104022	0.107013	0.107457	0.105821	0.10605	0.107207	0.107316	0.107535	0.0985119	0.100413	0.101539	0.104139	0.106427	0.110406	0.102195	0.103968	0.102627	0.102477
1Y46	0.0923301	0.103965	0.108006	0.111933	0.111941	0.110466	0.111011	0.110892	0.111969	0.112384	0.101271	0.105072	0.107259	0.111037	0.11225	0.116081	0.10757	0.1072	0.106444	0.108481
2HHB	0.0798612	0.0916723	0.0998891	0.107109	0.110244	0.108815	0.108973	0.107841	0.110532	0.110649	0.097763	0.103569	0.105071	0.109529	0.112428	0.116226	0.104808	0.106775	0.105475	0.108368
1A0U	0.0895518	0.0998507	0.101929	0.103747	0.104364	0.101475	0.102755	0.102594	0.103417	0.104136	0.0964173	0.0976174	0.0992194	0.101515	0.104551	0.108361	0.100624	0.102065	0.101575	0.102514
1A0Z	0.0899668	0.101042	0.105386	0.109393	0.10983	0.10777	0.108775	0.108754	0.109832	0.111347	0.101895	0.103822	0.105886	0.109175	0.111883	0.114873	0.105491	0.106137	0.104686	0.106028
1C7D	0.0912918	0.101057	0.105076	0.107404	0.108999	0.106898	0.107258	0.107448	0.10852	0.108853	0.0996815	0.0992844	0.0999167	0.101849	0.105267	0.110256	0.10279	0.103472	0.101723	0.104037
1E7I	0.0892877	0.0968568	0.0950777	0.0968525	0.0930532	0.0869842	0.0883749	0.0873762	0.0856867	0.0872383	0.0796009	0.0617074	0.0619557	0.0619059	0.0609552	0.0615616	0.0583764	0.0589896	0.0577518	0.0577001
1UOR	0.0956871	0.105715	0.104519	0.110012	0.10821	0.104698	0.108137	0.107922	0.106667	0.107338	0.100594	0.0950976	0.0968618	0.0995056	0.0998123	0.103358	0.0955829	0.0961959	0.0948002	0.0959136
1E_78	0.0882524	0.0998156	0.103542	0.109662	0.111436	0.105656	0.106871	0.107478	0.105736	0.104936	0.0952704	0.0977529	0.100029	0.102661	0.102861	0.107845	0.0991615	0.100921	0.0984728	0.100772
1AO6	0.089302	0.100155	0.103433	0.108502	0.107478	0.104395	0.106225	0.105519	0.105091	0.105161	0.0951014	0.0976875	0.100307	0.102608	0.103522	0.106117	0.0969699	0.0994758	0.0978758	0.101033
1BM0	0.0894224	0.100811	0.103298	0.109191	0.109355	0.105011	0.10676	0.106435	0.105786	0.10581	0.0951036	0.0968885	0.0993529	0.102139	0.103471	0.1077	0.0988247	0.0997869	0.0983996	0.10041
1IGY	0.0734373	0.0796724	0.079903	0.0815566	0.0810167	0.0774268	0.0794735	0.0773659	0.0765945	0.076386	0.0710062	0.0687505	0.0687147	0.0699939	0.0705157	0.0729055	0.0685244	0.070373	0.068915	0.0692135
1IGT	0.0721269	0.0785721	0.0797235	0.0817173	0.0809258	0.0778785	0.0783604	0.0782322	0.076643	0.0770846	0.0712372	0.0702609	0.0714591	0.0730433	0.0737873	0.0763028	0.0692527	0.0705692	0.0683865	0.0692251
1HZH	0.0735297	0.0802321	0.0829023	0.0855385	0.0863759	0.0844982	0.0849048	0.0828808	0.0804818	0.0786686	0.0703509	0.0715633	0.0714771	0.0732733	0.0740587	0.0752272	0.0678385	0.068721	0.0670001	0.0683646

[truncated: 80 more sheets: at_phi_pat, at_T_phi_den, at_S_phi_den, at_T_amphi_ty, at_amphi_den, at_R_phophi_ty,  at_R_phoamp_ty , at_R_phophi_A, AA_T_pho_ty, AA_pho_A, AA_pho_ind, AA_pho_pat, AA_T_pho_den, AA_S_pho_den, AA_T_phi_ty, AA_phi_A, AA_phi_ind, AA_phi_pat, AA_T_phi_den, AA_S_phi_den …]
