# Supplementary material for: Mapping Hydrophobicity on the Protein Molecular Surface at Atom-Level Resolution
Source: PLoS One. 2014 Dec 2;9(12):e114042. doi: 10.1371/journal.pone.0114042 (PMC4252106; doi:10.1371/journal.pone.0114042)
Supplement: File S6 — Complete set of data regarding the calculation of physico-chemical properties on the molecular surface of the proteins in the selected set of hemoglobins, for atomic, amino acid and charges. (XLSX) [file pone.0114042.s006.xlsx]

## Sheet: Readme
Nomenclature
Each sheet presents the results of probing with probe radii from 1.4 A to 20 A
The worksheet name contains 3 fields
1st field
	at	means atom relevant data
	AA	means Amino Acid relevant data
	Chg	means Charge related data
2nd field
	T	means Total
	R	means relative
	S	means specific
	pho	means hydrophobicity
	phi	means hydrophilicity
	amphi	means amphiphilicity
3rd field
	ty	refers to the actual property
	A	refers to the respective area
Notes
The data regarding the amino acid-based amphilicity and charges have been presented in previous work:
	Nicolau, D.V., Paszek, E., Fulga, F., Nicolau, D.V. Jr. Protein molecular surface mapped at different geometrical resolutions. PLoS ONE, http://www.plosone.org/article/info%3Adoi% 2F10.1371 %2Fjournal.pone.0058896, 2013
These results are presented here for comparison purposes only.

## Sheet: at_T_pho_ty
	at_T_pho_ty_1.4A	at_T_pho_ty_2A	at_T_pho_ty_3A	at_T_pho_ty_4A	at_T_pho_ty_5A	at_T_pho_ty_6A	at_T_pho_ty_7A	at_T_pho_ty_8A	at_T_pho_ty_9A	at_T_pho_ty_10A	at_T_pho_ty_11A	at_T_pho_ty_12A	at_T_pho_ty_13A	at_T_pho_ty_14A	at_T_pho_ty_15A	at_T_pho_ty_16A	at_T_pho_ty_17A	at_T_pho_ty_18A	at_T_pho_ty_19A	at_T_pho_ty_20A
	1.4	2	3	4	5	6	7	8	9	10	11	12	13	14	15	16	17	18	19	20
1Y4G	-130.089	-77.7878	-37.4353	-22.0781	-15.5553	-11.3726	-9.17139	-7.37949	-6.027	-5.19496	-4.49394	-4.06944	-3.69583	-3.38632	-3.03194	-2.93336	-2.68435	-2.51768	-2.36837	-2.24292
1Y4F	-131.311	-78.3393	-38.0689	-22.0595	-15.5102	-11.6292	-9.03037	-7.4044	-6.074	-5.30991	-4.48139	-4.10039	-3.66071	-3.37357	-3.07227	-2.87029	-2.66982	-2.51066	-2.37951	-2.25463
1A01	-126.007	-75.2476	-37.302	-22.8802	-16.2661	-12.4092	-9.82692	-7.99859	-6.65665	-5.78095	-4.84702	-4.50824	-4.08003	-3.79594	-3.36596	-3.20821	-2.97472	-2.81041	-2.64205	-2.53333
1Y4P	-129.778	-77.8976	-37.6063	-22.0343	-15.5829	-11.5921	-9.12165	-7.33851	-5.97545	-5.12026	-4.45327	-4.05008	-3.62362	-3.34182	-3.03688	-2.84279	-2.64289	-2.48795	-2.31452	-2.21604
1A00	-126.969	-76.4547	-37.6866	-23.5693	-16.8249	-12.5786	-10.0043	-8.03183	-6.77704	-5.87497	-4.87121	-4.44487	-4.04044	-3.72581	-3.34564	-3.15828	-2.91665	-2.77004	-2.62386	-2.51846
1Y46	-130.197	-78.6365	-38.235	-22.513	-15.8947	-12.0379	-9.48167	-7.55483	-6.30623	-5.35499	-4.42879	-4.0686	-3.61681	-3.39024	-3.05843	-2.92279	-2.68397	-2.47871	-2.35549	-2.19543
1A0U	-127.263	-76.0523	-37.3854	-22.9629	-16.3007	-12.3115	-9.77857	-7.77679	-6.73491	-5.80664	-4.98765	-4.51013	-3.96296	-3.67725	-3.29871	-3.16688	-2.88154	-2.67109	-2.55915	-2.41817
1A0Z	-127.34	-76.6419	-38.0303	-23.2181	-16.7755	-12.4598	-9.92414	-8.15497	-6.97139	-5.83045	-4.88569	-4.39816	-3.99912	-3.60503	-3.23164	-3.07406	-2.84855	-2.70527	-2.61795	-2.53072
	Atomic total hydrophobicity							Amino acid total hydrophobicity								Total positive charges

## Sheet: at_pho_A
	at_pho_A_1.4A	at_pho_A_2A	at_pho_A_3A	at_pho_A_4A	at_pho_A_5A	at_pho_A_6A	at_pho_A_7A	at_pho_A_8A	at_pho_A_9A	at_pho_A_10A	at_pho_A_11A	at_pho_A_12A	at_pho_A_13A	at_pho_A_14A	at_pho_A_15A	at_pho_A_16A	at_pho_A_17A	at_pho_A_18A	at_pho_A_19A	at_pho_A_20A
	1.4	2	3	4	5	6	7	8	9	10	11	12	13	14	15	16	17	18	19	20
1Y4G	5714.12	3673.04	2058.7	1329.05	961.23	751.299	613.035	514.387	442.018	390.053	350.241	313.118	286.065	264.979	242.11	230.162	216.38	204.651	193.56	185.105
1Y4F	5747.56	3682.27	2071.99	1327.61	961.502	759.801	610.136	520.927	451.915	399.738	352.425	318.08	287.991	267.818	250.355	232.353	219.077	208.514	194.347	183.487
1A01	5596.25	3617.08	2095.63	1368.84	999.94	789.627	643.423	538.244	465.913	408.392	362.41	329.424	300.782	275.095	255.092	238.01	221.423	210.711	198.653	188.159
1Y4P	5711.64	3673.27	2057.71	1325.66	965.487	754.882	611.424	515.708	443.082	389.798	350.936	315.291	286.859	260.92	242.878	227.249	213.535	202.87	190.112	181.442
1A00	5590.11	3634.46	2080.93	1396.17	1019.59	788.895	643.053	538.599	465.669	408.757	360.786	326.272	299.672	275.826	254.186	236.006	221.686	209.184	198.513	188.721
1Y46	5697.4	3674.51	2066.43	1325.01	964.511	758.765	618.467	517.766	448.248	388.389	341.399	310.24	283.098	260.582	241.032	226.803	212.394	199.761	187.756	179.166
1A0U	5529.12	3566.39	2027.4	1345.73	979.761	762.206	621.686	520.207	459.13	402.667	360.861	322.645	292.47	271.391	252.246	241.058	223.851	210.807	200.23	191.892
1A0Z	5611.29	3640.12	2085.07	1369.73	1008.15	780.333	632.511	537.394	463.637	401.489	353.371	318.581	291.704	265.944	245.022	227.654	213.337	201.992	192.5	181.505
	Atomic total hydrophobic area							Amino acid total hydrophobic area								Total positive charged area

## Sheet: at_pho_ind
	at_pho_ind_1.4A	at_pho_ind_2A	at_pho_ind_3A	at_pho_ind_4A	at_pho_ind_5A	at_pho_ind_6A	at_pho_ind_7A	at_pho_ind_8A	at_pho_ind_9A	at_pho_ind_10A	at_pho_ind_11A	at_pho_ind_12A	at_pho_ind_13A	at_pho_ind_14A	at_pho_ind_15A	at_pho_ind_16A	at_pho_ind_17A	at_pho_ind_18A	at_pho_ind_19A	at_pho_ind_20A
	1.4	2	3	4	5	6	7	8	9	10	11	12	13	14	15	16	17	18	19	20
1Y4G	-0.0227663	-0.021178	-0.018184	-0.016612	-0.0161827	-0.0151372	-0.0149606	-0.0143462	-0.0136352	-0.0133186	-0.012831	-0.0129965	-0.0129196	-0.0127796	-0.012523	-0.0127448	-0.0124058	-0.0123023	-0.0122359	-0.012117
1Y4F	-0.0228464	-0.0212747	-0.0183731	-0.0166159	-0.0161312	-0.0153056	-0.0148006	-0.0142139	-0.0134406	-0.0132835	-0.0127158	-0.0128911	-0.0127112	-0.0125965	-0.0122717	-0.0123531	-0.0121867	-0.0120407	-0.0122436	-0.0122877
1A01	-0.0225163	-0.0208034	-0.0177999	-0.0167151	-0.0162671	-0.0157153	-0.0152729	-0.0148605	-0.0142873	-0.0141554	-0.0133744	-0.0136852	-0.0135647	-0.0137986	-0.013195	-0.0134793	-0.0134346	-0.0133378	-0.0132998	-0.0134638
1Y4P	-0.0227217	-0.0212066	-0.0182758	-0.0166214	-0.0161399	-0.0153562	-0.0149187	-0.01423	-0.0134861	-0.0131357	-0.0126897	-0.0128455	-0.012632	-0.0128078	-0.0125037	-0.0125096	-0.0123769	-0.0122637	-0.0121745	-0.0122135
1A00	-0.0227131	-0.021036	-0.0181105	-0.0168814	-0.0165017	-0.0159445	-0.0155575	-0.0149125	-0.0145533	-0.0143728	-0.0135016	-0.0136232	-0.0134829	-0.0135078	-0.0131622	-0.0133822	-0.0131567	-0.0132421	-0.0132176	-0.0133449
1Y46	-0.022852	-0.0214006	-0.0185029	-0.0169908	-0.0164795	-0.0158651	-0.0153309	-0.0145912	-0.0140686	-0.0137877	-0.0129725	-0.0131143	-0.0127758	-0.0130103	-0.0126889	-0.0128869	-0.0126368	-0.0124084	-0.0125455	-0.0122536
1A0U	-0.0230168	-0.0213247	-0.0184401	-0.0170635	-0.0166374	-0.0161524	-0.0157291	-0.0149494	-0.0146688	-0.0144205	-0.0138215	-0.0139786	-0.0135499	-0.0135496	-0.0130773	-0.0131374	-0.0128726	-0.0126708	-0.012781	-0.0126018
1A0Z	-0.0226936	-0.0210547	-0.0182393	-0.0169508	-0.0166398	-0.0159673	-0.0156901	-0.015175	-0.0150363	-0.0145221	-0.0138259	-0.0138055	-0.0137095	-0.0135556	-0.0131892	-0.0135032	-0.0133524	-0.013393	-0.0135997	-0.013943
	Atomic hydrophobic index								Amino acid hydrophobic index

## Sheet: at_pho_pat
	at_pho_pat_1.4A	at_pho_pat_2A	at_pho_pat_3A	at_pho_pat_4A	at_pho_pat_5A	at_pho_pat_6A	at_pho_pat_7A	at_pho_pat_8A	at_pho_pat_9A	at_pho_pat_10A	at_pho_pat_11A	at_pho_pat_12A	at_pho_pat_13A	at_pho_pat_14A	at_pho_pat_15A	at_pho_pat_16A	at_pho_pat_17A	at_pho_pat_18A	at_pho_pat_19A	at_pho_pat_20A
	1.4	2	3	4	5	6	7	8	9	10	11	12	13	14	15	16	17	18	19	20
1Y4G	-0.0058848	-0.00536024	-0.00449835	-0.00418859	-0.00403196	-0.00374098	-0.00367443	-0.0035057	-0.00331883	-0.00323069	-0.00310355	-0.00313275	-0.00310313	-0.00306455	-0.00299599	-0.00304606	-0.002976	-0.00295156	-0.00293842	-0.00293961
1Y4F	-0.00590772	-0.00538636	-0.00454717	-0.00419063	-0.00401923	-0.00378309	-0.00363542	-0.00347461	-0.00327263	-0.00322399	-0.00307788	-0.00311107	-0.00305824	-0.00302562	-0.00293997	-0.00295297	-0.00292423	-0.00289246	-0.00294129	-0.00297053
1A01	-0.00581936	-0.00526317	-0.0044009	-0.00421911	-0.00405741	-0.00388881	-0.00375647	-0.00363242	-0.00347787	-0.00343491	-0.00323782	-0.00330032	-0.00326141	-0.00331234	-0.00316349	-0.00322433	-0.00321244	-0.00320823	-0.00320249	-0.00325203
1Y4P	-0.00587416	-0.00536818	-0.00452107	-0.00419223	-0.00402139	-0.00379571	-0.00366478	-0.00347797	-0.00328321	-0.00318623	-0.0030691	-0.00309876	-0.0030374	-0.00307435	-0.00299495	-0.00299241	-0.00296953	-0.00294432	-0.00292237	-0.00295866
1A00	-0.00587139	-0.00532414	-0.0044801	-0.00426208	-0.0041177	-0.0039456	-0.00382426	-0.00364586	-0.00354078	-0.0034825	-0.0032627	-0.00328277	-0.00323753	-0.00323702	-0.00314735	-0.00319664	-0.00314973	-0.00317301	-0.00316509	-0.00322467
1Y46	-0.00590919	-0.00541985	-0.00458178	-0.00428004	-0.0041008	-0.00391603	-0.00375958	-0.00356192	-0.00341986	-0.00333852	-0.0031321	-0.00315885	-0.0030703	-0.00312177	-0.00303717	-0.00308636	-0.00303616	-0.00297922	-0.00301985	-0.00296279
1A0U	-0.00595102	-0.00539684	-0.00456142	-0.00430743	-0.00414987	-0.00399463	-0.00386352	-0.00365279	-0.00356911	-0.00349377	-0.00334069	-0.00336577	-0.00325366	-0.00324845	-0.0031297	-0.00314175	-0.00308186	-0.00304572	-0.00306485	-0.00305711
1A0Z	-0.00586525	-0.00532642	-0.00451238	-0.00427825	-0.00415132	-0.00394923	-0.00385553	-0.0037068	-0.00365569	-0.00351656	-0.0033395	-0.00332439	-0.00329145	-0.00324778	-0.00315282	-0.00321891	-0.00319702	-0.00320909	-0.00325616	-0.0033564
	Atomic hydrophobic patch								Amino acid hydrophobic patch

## Sheet: at_T_pho_den
	at_T_pho_den_1.4A	at_T_pho_den_2A	at_T_pho_den_3A	at_T_pho_den_4A	at_T_pho_den_5A	at_T_pho_den_6A	at_T_pho_den_7A	at_T_pho_den_8A	at_T_pho_den_9A	at_T_pho_den_10A	at_T_pho_den_11A	at_T_pho_den_12A	at_T_pho_den_13A	at_T_pho_den_14A	at_T_pho_den_15A	at_T_pho_den_16A	at_T_pho_den_17A	at_T_pho_den_18A	at_T_pho_den_19A	at_T_pho_den_20A
	1.4	2	3	4	5	6	7	8	9	10	11	12	13	14	15	16	17	18	19	20
1Y4G	-0.0151539	-0.0139789	-0.0115644	-0.010242	-0.00981523	-0.0091825	-0.0090672	-0.00865795	-0.00820658	-0.00798968	-0.007709	-0.00778505	-0.00776639	-0.00772687	-0.00755953	-0.00783464	-0.00759896	-0.00757255	-0.00758334	-0.00747698
1Y4F	-0.0152336	-0.0140479	-0.0116936	-0.0102358	-0.00979711	-0.00934408	-0.00896385	-0.00868258	-0.00821301	-0.00813589	-0.00771591	-0.00782729	-0.00767989	-0.00763981	-0.00746206	-0.00749209	-0.00741187	-0.00735775	-0.00751473	-0.00750626
1A01	-0.0149711	-0.0137701	-0.0115246	-0.0105738	-0.01022	-0.00987534	-0.00955141	-0.00926591	-0.00895103	-0.00891962	-0.00845399	-0.00861853	-0.00855831	-0.00865255	-0.0082384	-0.00837715	-0.0083515	-0.00838776	-0.00834749	-0.00842331
1Y4P	-0.0150996	-0.0139362	-0.011568	-0.0102234	-0.00981006	-0.0093226	-0.0090304	-0.00856746	-0.00808034	-0.00788645	-0.00764446	-0.00773528	-0.00760168	-0.00766394	-0.0074925	-0.00755758	-0.00755373	-0.00749422	-0.00746076	-0.00743622
1A00	-0.0150859	-0.0139304	-0.0117466	-0.0108221	-0.0104605	-0.0100218	-0.00982948	-0.00932045	-0.00909207	-0.00896203	-0.00835979	-0.00843124	-0.00838093	-0.00838582	-0.00810579	-0.00818212	-0.00811628	-0.00817009	-0.00822656	-0.00825726
1Y46	-0.0151699	-0.0140905	-0.0117427	-0.0104552	-0.00997198	-0.00966324	-0.00937587	-0.00885028	-0.0085277	-0.00826592	-0.00771347	-0.00783973	-0.00764349	-0.00773554	-0.00755804	-0.00774166	-0.00759245	-0.00745278	-0.00757332	-0.0073921
1A0U	-0.0151827	-0.0139525	-0.0117535	-0.0106805	-0.0103196	-0.00994196	-0.00966657	-0.00915665	-0.00908108	-0.0089649	-0.00856269	-0.00866866	-0.00838655	-0.00843907	-0.0081866	-0.0082789	-0.00809597	-0.00803533	-0.00814171	-0.00801231
1A0Z	-0.0151186	-0.0139804	-0.0118166	-0.0107578	-0.0104626	-0.00994252	-0.00974702	-0.00945166	-0.00925921	-0.00886606	-0.00833389	-0.00836348	-0.00831886	-0.0081734	-0.0079318	-0.00813619	-0.00802684	-0.00807523	-0.00824818	-0.00842115
	Atomic hydrophobic density								Amino acid hydrophobic density							Positive charge density

## Sheet: at_S_pho_den
	at_S_pho_den_1.4A	at_S_pho_den_2A	at_S_pho_den_3A	at_S_pho_den_4A	at_S_pho_den_5A	at_S_pho_den_6A	at_S_pho_den_7A	at_S_pho_den_8A	at_S_pho_den_9A	at_S_pho_den_10A	at_S_pho_den_11A	at_S_pho_den_12A	at_S_pho_den_13A	at_S_pho_den_14A	at_S_pho_den_15A	at_S_pho_den_16A	at_S_pho_den_17A	at_S_pho_den_18A	at_S_pho_den_19A	at_S_pho_den_20A
	1.4	2	3	4	5	6	7	8	9	10	11	12	13	14	15	16	17	18	19	20
1Y4G	-0.0227663	-0.021178	-0.018184	-0.016612	-0.0161827	-0.0151372	-0.0149606	-0.0143462	-0.0136352	-0.0133186	-0.012831	-0.0129965	-0.0129196	-0.0127796	-0.012523	-0.0127448	-0.0124058	-0.0123023	-0.0122359	-0.012117
1Y4F	-0.0228464	-0.0212747	-0.0183731	-0.0166159	-0.0161312	-0.0153056	-0.0148006	-0.0142139	-0.0134406	-0.0132835	-0.0127158	-0.0128911	-0.0127112	-0.0125965	-0.0122717	-0.0123531	-0.0121867	-0.0120407	-0.0122436	-0.0122877
1A01	-0.0225163	-0.0208034	-0.0177999	-0.0167151	-0.0162671	-0.0157153	-0.0152729	-0.0148605	-0.0142873	-0.0141554	-0.0133744	-0.0136852	-0.0135647	-0.0137986	-0.013195	-0.0134793	-0.0134346	-0.0133378	-0.0132998	-0.0134638
1Y4P	-0.0227217	-0.0212066	-0.0182758	-0.0166214	-0.0161399	-0.0153562	-0.0149187	-0.01423	-0.0134861	-0.0131357	-0.0126897	-0.0128455	-0.012632	-0.0128078	-0.0125037	-0.0125096	-0.0123769	-0.0122637	-0.0121745	-0.0122135
1A00	-0.0227131	-0.021036	-0.0181105	-0.0168814	-0.0165017	-0.0159445	-0.0155574	-0.0149125	-0.0145533	-0.0143728	-0.0135016	-0.0136232	-0.0134829	-0.0135078	-0.0131622	-0.0133822	-0.0131567	-0.0132421	-0.0132176	-0.0133449
1Y46	-0.022852	-0.0214006	-0.0185029	-0.0169908	-0.0164796	-0.0158651	-0.0153309	-0.0145912	-0.0140686	-0.0137877	-0.0129725	-0.0131143	-0.0127758	-0.0130103	-0.0126889	-0.0128869	-0.0126368	-0.0124084	-0.0125455	-0.0122536
1A0U	-0.0230168	-0.0213247	-0.0184401	-0.0170635	-0.0166374	-0.0161524	-0.0157291	-0.0149494	-0.0146688	-0.0144205	-0.0138215	-0.0139786	-0.0135499	-0.0135496	-0.0130773	-0.0131374	-0.0128726	-0.0126708	-0.012781	-0.0126018
1A0Z	-0.0226936	-0.0210547	-0.0182393	-0.0169508	-0.0166398	-0.0159673	-0.0156901	-0.015175	-0.0150363	-0.0145221	-0.0138259	-0.0138055	-0.0137095	-0.0135556	-0.0131892	-0.0135032	-0.0133524	-0.013393	-0.0135997	-0.013943
	Atomic hydrophobic specific density								Amino acid hydrophobic specific density							Positive charge specific density

## Sheet: at_T_phi_ty
	at_T_phi_ty_1.4A	at_T_phi_ty_2A	at_T_phi_ty_3A	at_T_phi_ty_4A	at_T_phi_ty_5A	at_T_phi_ty_6A	at_T_phi_ty_7A	at_T_phi_ty_8A	at_T_phi_ty_9A	at_T_phi_ty_10A	at_T_phi_ty_11A	at_T_phi_ty_12A	at_T_phi_ty_13A	at_T_phi_ty_14A	at_T_phi_ty_15A	at_T_phi_ty_16A	at_T_phi_ty_17A	at_T_phi_ty_18A	at_T_phi_ty_19A	at_T_phi_ty_20A
	1.4	2	3	4	5	6	7	8	9	10	11	12	13	14	15	16	17	18	19	20
1Y4G	265.939	197.971	128.704	92.4034	70.0164	53.4525	43.9538	37.6505	32.7739	29.0571	23.6907	21.6951	20.0196	18.8685	17.9568	17.1582	14.8701	14.1294	12.958	12.6239
1Y4F	265.996	197.779	128.809	91.9428	69.457	53.2695	43.4904	36.8254	32.0429	28.5122	23.2993	21.4193	19.8559	19.1142	18.4222	17.79	15.2669	14.5701	13.2699	12.8763
1A01	252.252	185.038	117.932	84.1611	63.0447	48.8682	40.5967	34.1573	29.7025	26.031	21.6188	19.343	17.652	16.8823	16.3864	16.1041	13.9942	13.1347	12.3406	11.8301
1Y4P	267.017	199.946	129.683	92.1764	69.312	53.3829	43.6471	37.464	32.9337	28.7913	23.2978	21.6085	19.9215	18.9927	18.3838	17.5265	14.6982	14.042	13.0911	12.7194
1A00	253.455	185.292	117.28	83.6526	63.2749	49.3354	39.7399	34.6429	30.0181	26.5382	21.8607	20.175	18.5235	17.5445	16.8751	16.5599	14.0694	13.5016	12.3601	11.9158
1Y46	266.429	198.221	128.493	92.7095	70.459	53.7931	43.6074	37.244	32.6119	29.1582	23.5722	21.932	20.389	19.7297	18.3669	17.4977	15.1793	14.2392	13.1213	12.7824
1A0U	255.509	188.199	117.57	83.4381	62.6003	48.3142	40.0645	33.7633	29.2171	25.5177	21.3686	19.2928	17.8662	16.6839	15.7551	15.3294	13.2896	12.4123	11.5892	11.2679
1A0Z	252.963	186.155	119.443	86.2576	65.3733	50.9586	41.9506	35.3895	31.7725	28.5192	23.7285	21.5221	20.0153	19.1193	18.1704	17.2506	14.9314	14.118	13.0749	12.6189
	Atomic hydrophilicity total								Amino acid hydrophilicity total							Negative charge total

## Sheet: at_phi_A
	at_phi_A_1.4A	at_phi_A_2A	at_phi_A_3A	at_phi_A_4A	at_phi_A_5A	at_phi_A_6A	at_phi_A_7A	at_phi_A_8A	at_phi_A_9A	at_phi_A_10A	at_phi_A_11A	at_phi_A_12A	at_phi_A_13A	at_phi_A_14A	at_phi_A_15A	at_phi_A_16A	at_phi_A_17A	at_phi_A_18A	at_phi_A_19A	at_phi_A_20A
	1.4	2	3	4	5	6	7	8	9	10	11	12	13	14	15	16	17	18	19	20
1Y4G	2870.89	1891.95	1178.46	826.574	623.583	487.202	398.458	337.947	292.398	260.155	232.706	209.609	189.811	173.274	158.965	144.247	136.873	127.822	118.753	114.872
1Y4F	2872.69	1894.65	1183.59	827.511	621.64	484.75	397.287	331.855	287.649	252.916	228.372	205.781	188.672	173.76	161.364	150.756	141.131	132.711	122.298	116.88
1A01	2820.64	1847.83	1141.14	795.019	591.662	466.95	385.422	324.981	277.764	239.726	210.931	193.664	175.951	163.612	153.476	144.961	134.767	124.35	117.855	112.594
1Y4P	2883.62	1916.63	1193.21	829.616	622.976	488.557	398.68	340.844	296.428	259.45	231.611	208.296	189.828	175.125	162.445	148.901	136.343	129.111	120.114	116.564
1A00	2826.54	1854.21	1127.45	781.706	588.839	466.216	374.729	323.14	279.716	246.786	221.909	200.921	182.428	168.472	158.559	149.991	137.672	129.863	120.437	116.278
1Y46	2885.62	1906.63	1189.68	828.256	629.429	486.967	392.822	335.859	291.257	259.451	232.764	208.734	190.091	177.686	163.625	150.737	141.111	132.828	123.269	117.831
1A0U	2853.2	1884.8	1153.46	804.246	599.824	476.119	389.902	329.097	282.516	245.044	221.626	197.637	180.068	164.35	150.693	141.466	132.072	121.612	114.095	109.915
1A0Z	2811.74	1842.34	1133.38	788.513	595.222	472.845	385.664	325.409	289.283	256.129	232.873	207.298	189.026	175.125	162.405	150.171	141.541	133.016	124.897	119.015
	Atomic hydrophilicity area								Amino acid hydrophilicity area							Negative charge area

## Sheet: at_phi_ind
	at_phi_ind_1.4A	at_phi_ind_2A	at_phi_ind_3A	at_phi_ind_4A	at_phi_ind_5A	at_phi_ind_6A	at_phi_ind_7A	at_phi_ind_8A	at_phi_ind_9A	at_phi_ind_10A	at_phi_ind_11A	at_phi_ind_12A	at_phi_ind_13A	at_phi_ind_14A	at_phi_ind_15A	at_phi_ind_16A	at_phi_ind_17A	at_phi_ind_18A	at_phi_ind_19A	at_phi_ind_20A
	1.4	2	3	4	5	6	7	8	9	10	11	12	13	14	15	16	17	18	19	20
1Y4G	0.0926327	0.104639	0.109214	0.111791	0.112281	0.109713	0.11031	0.111409	0.112087	0.111691	0.101805	0.103503	0.105472	0.108894	0.112961	0.11895	0.108642	0.11054	0.109118	0.109895
1Y4F	0.0925946	0.104388	0.108829	0.111108	0.111732	0.109891	0.109468	0.110968	0.111396	0.112734	0.102023	0.104088	0.10524	0.110004	0.114166	0.118005	0.108175	0.109788	0.108505	0.110167
1A01	0.0894307	0.100138	0.103345	0.10586	0.106555	0.104654	0.10533	0.105106	0.106934	0.108587	0.102492	0.0998795	0.100323	0.103185	0.106768	0.111092	0.10384	0.105626	0.10471	0.105069
1Y4P	0.0925981	0.104322	0.108685	0.111107	0.11126	0.109267	0.109479	0.109915	0.111102	0.11097	0.10059	0.103739	0.104945	0.108452	0.11317	0.117706	0.107803	0.108759	0.108989	0.10912
1A00	0.0896696	0.0999306	0.104022	0.107013	0.107457	0.105821	0.10605	0.107207	0.107316	0.107535	0.0985119	0.100413	0.101539	0.104139	0.106427	0.110406	0.102195	0.103968	0.102627	0.102477
1Y46	0.0923301	0.103965	0.108006	0.111933	0.111941	0.110466	0.111011	0.110892	0.111969	0.112384	0.101271	0.105072	0.107259	0.111037	0.11225	0.116081	0.10757	0.1072	0.106444	0.108481
1A0U	0.0895518	0.0998507	0.101929	0.103747	0.104364	0.101475	0.102755	0.102594	0.103417	0.104136	0.0964173	0.0976174	0.0992194	0.101515	0.104551	0.108361	0.100624	0.102065	0.101575	0.102514
1A0Z	0.0899668	0.101042	0.105386	0.109393	0.10983	0.10777	0.108775	0.108754	0.109832	0.111347	0.101895	0.103822	0.105886	0.109175	0.111883	0.114873	0.105491	0.106137	0.104686	0.106028
	Atomic hydrophilic index								Amino acid hydrophilic index

[truncated: 81 more sheets: at_phi_pat, at_T_phi_den, at_S_phi_den, at_T_amphi_ty, at_amphi_den, at_R_phophi_ty,  at_R_phoamp_ty , at_R_phophi_A, AT1,4, AT2, AT3, AT4, AT5, AT6, AT7, AT8, AT9, AT10, AT11, AT12 …]
